# Supplementary material for: Ba11La4Br34: a new barium lanthanum bromide
Source: Acta Crystallogr Sect E Struct Rep Online. 2011 Sep 20;67(Pt 10):i53–4. doi: 10.1107/S1600536811037354 (PMC3201288; doi:10.1107/S1600536811037354)
Supplement: Supplementary file 1 [file e-67-00i53-sup1.cif]

##############################################################################
#                                                                            #
# This CIF contains the data in a paper accepted for publication in          #
# Acta Crystallographica Section E. It conforms to the requirements of       #
# Notes for Authors for Acta Crystallographica Section E, and has been       #
# peer reviewed under the auspices of the IUCr Commission on Journals.       #
#                                                                            #
# Full details of the Crystallographic Information File format               #
# are given in the paper "The Crystallographic Information File (CIF):       #
# a New Standard Archive File for Crystallography" by S. R. Hall, F. H.      #
# Allen and I. D. Brown [Acta Cryst. (1991), A47, 655-685].                  #
#                                                                            #
# The current version of the core CIF dictionary is obtainable from          #
# ftp://ftp.iucr.org/pub/cif_core.dic.                                       #
#                                                                            #
# Software is freely available for graphical display of the structure(s)     #
# in this CIF. For information consult the CIF software page                 #
# http://www.iucr.org/resources/cif/software.                                #
#                                                                            #
# This file may be used for bona fide research purposes within the           #
# scientific community so long as proper attribution is given to the journal # 
# article from which it was obtained.                                        #
#                                                                            #
##############################################################################
data_I
_audit_creation_method     SHELXL-97
_chemical_name_systematic
;
undecabarium tetralanthanum tetratricontabromide
;
_chemical_name_common     ?
_chemical_formula_moiety     ?
_chemical_formula_sum     'Ba11 Br34 La4'
_chemical_formula_iupac     'Ba11 La4 Br34'
_chemical_formula_weight     4783.10
_chemical_melting_point     ?
_symmetry_cell_setting     tetragonal
_symmetry_space_group_name_H-M     'I 4/m'
loop_
    _symmetry_equiv_pos_as_xyz
    'x, y, z'
    '-x, -y, z'
    '-y, x, z'
    'y, -x, z'
    'x+1/2, y+1/2, z+1/2'
    '-x+1/2, -y+1/2, z+1/2'
    '-y+1/2, x+1/2, z+1/2'
    'y+1/2, -x+1/2, z+1/2'
    '-x, -y, -z'
    'x, y, -z'
    'y, -x, -z'
    '-y, x, -z'
    '-x+1/2, -y+1/2, -z+1/2'
    'x+1/2, y+1/2, -z+1/2'
    'y+1/2, -x+1/2, -z+1/2'
    '-y+1/2, x+1/2, -z+1/2'
_cell_length_a     11.909(3)
_cell_length_b     11.909
_cell_length_c     22.888(5)
_cell_angle_alpha     90.00
_cell_angle_beta     90.00
_cell_angle_gamma     90.00
_cell_volume     3246.2(10)
_cell_formula_units_Z     2
_cell_measurement_reflns_used     119
_cell_measurement_theta_min     12.9
_cell_measurement_theta_max     37.1
_cell_measurement_temperature     150(2)
_exptl_crystal_description     block
_exptl_crystal_colour     colorless
_exptl_crystal_size_max     0.25
_exptl_crystal_size_mid     0.15
_exptl_crystal_size_min     0.1
_exptl_crystal_density_diffrn     4.894
_exptl_crystal_density_meas     ?
_exptl_crystal_density_method     'not measured'
_exptl_crystal_F_000     4068
_exptl_absorpt_coefficient_mu     30.051
_exptl_absorpt_correction_type     multi-scan
_exptl_absorpt_process_details     '(SADABS; Sheldrick, 1996)'
_exptl_absorpt_correction_T_min     0.141
_exptl_absorpt_correction_T_max     0.403
_exptl_special_details
;
Disclaimer: This document was prepared as
an account of work sponsored by the United States Government. While this
document is believed to contain correct information, neither the United States
Government nor any agency thereof, nor The Regents of the University of
California, nor any of their employees, makes any warranty, express or
implied, or assumes any legal responsibility for the accuracy, completeness,
or usefulness of any information, apparatus, product, or process disclosed, or
represents that its use would not infringe privately owned rights. Reference
herein to any specific commercial product, process, or service by its trade
name, trademark, manufacturer, or otherwise, does not necessarily constitute
or imply its endorsement, recommendation, or favoring by the United States
Government or any agency thereof, or The Regents of the University of
California. The views and opinions of authors expressed herein do not
necessarily state or reflect those of the United States Government or any
agency thereof or The Regents of the University of California.
;
_diffrn_ambient_temperature     150(2)
_diffrn_radiation_type     MoK\a
_diffrn_radiation_wavelength     0.71073
_diffrn_radiation_source     'fine-focus sealed tube'
_diffrn_radiation_monochromator     graphite
_diffrn_measurement_device_type     'Bruker SMART1000 CCD area-detector'
_diffrn_measurement_method     \w
_diffrn_detector_area_resol_mean     ?
_diffrn_reflns_number     12169
_diffrn_reflns_av_R_equivalents     0.1680
_diffrn_reflns_av_sigmaI/netI     0.0905
_diffrn_reflns_theta_min     1.93
_diffrn_reflns_theta_max     26.38
_diffrn_reflns_theta_full     26.38
_diffrn_measured_fraction_theta_max     0.985
_diffrn_measured_fraction_theta_full     0.985
_diffrn_reflns_limit_h_min     -14
_diffrn_reflns_limit_h_max     14
_diffrn_reflns_limit_k_min     -14
_diffrn_reflns_limit_k_max     14
_diffrn_reflns_limit_l_min     -28
_diffrn_reflns_limit_l_max     28
_diffrn_standards_number     ?
_diffrn_standards_interval_count     ?
_diffrn_standards_interval_time     ?
_diffrn_standards_decay_%     ?
_refine_special_details
;
Refinement of <i>F</i>^2^ against ALL reflections. The weighted <i>R</i>-factor
<i>wR</i> and goodness of fit <i>S</i> are based on <i>F</i>^2^, conventional
<i>R</i>-factors <i>R</i> are based on <i>F</i>, with <i>F</i> set to zero for
negative <i>F</i>^2^. The threshold expression of <i>F</i>^2^ >
\s(<i>F</i>^2^) is used only for calculating <i>R</i>-factors(gt) <i>etc</i>.
and is not relevant to the choice of reflections for refinement.
<i>R</i>-factors based on <i>F</i>^2^ are statistically about twice as large
as those based on <i>F</i>, and <i>R</i>- factors based on ALL data will be
even larger.
;
_reflns_number_total     1687
_reflns_number_gt     1193
_reflns_threshold_expression     I>2\s(I)
_refine_ls_structure_factor_coef     Fsqd
_refine_ls_matrix_type     full
_refine_ls_R_factor_all     0.0719
_refine_ls_R_factor_gt     0.0494
_refine_ls_wR_factor_gt     0.1111
_refine_ls_wR_factor_ref     0.1178
_refine_ls_goodness_of_fit_ref     1.004
_refine_ls_restrained_S_all     1.004
_refine_ls_number_reflns     1687
_refine_ls_number_parameters     63
_refine_ls_number_restraints     0
_refine_ls_hydrogen_treatment     ?
_refine_ls_weighting_scheme     calc
_refine_ls_weighting_details
         'calc w=1/[\s^2^(Fo^2^)+(0.0501P)^2^+0.0000P] where P=(Fo^2^+2Fc^2^)/3'
_atom_sites_solution_hydrogens     ?
_atom_sites_solution_primary     direct
_atom_sites_solution_secondary     difmap
_refine_ls_shift/su_max     0.100
_refine_ls_shift/su_mean     0.004
_refine_diff_density_max     5.720
_refine_diff_density_min     -3.309
_refine_ls_extinction_method     none
_refine_ls_extinction_coef     ?
loop_
    _atom_type_symbol
    _atom_type_description
    _atom_type_scat_dispersion_real
    _atom_type_scat_dispersion_imag
    _atom_type_scat_source
    'Br' 'Br' -0.2901 2.4595
                         'International Tables Vol C Tables 4.2.6.8 and 6.1.1.4'
    'Ba' 'Ba' -0.3244 2.2819
                         'International Tables Vol C Tables 4.2.6.8 and 6.1.1.4'
    'La' 'La' -0.2871 2.4523
                         'International Tables Vol C Tables 4.2.6.8 and 6.1.1.4'
_computing_data_collection     'SMART (Bruker, 2007)'
_computing_cell_refinement     'SAINT (Bruker, 2007)'
_computing_data_reduction     'SAINT (Bruker, 2007)'
_computing_structure_solution     'SHELXS97 (Sheldrick, 2008)'
_computing_structure_refinement     'SHELXL97 (Sheldrick, 2008)'
_computing_molecular_graphics     'DIAMOND (Brandenburg, 2005)'
_computing_publication_material     'publCIF (Westrip, 2010)'
loop_
    _atom_site_type_symbol
    _atom_site_label
    _atom_site_fract_x
    _atom_site_fract_y
    _atom_site_fract_z
    _atom_site_U_iso_or_equiv
    _atom_site_adp_type
    _atom_site_calc_flag
    _atom_site_refinement_flags
    _atom_site_occupancy
    _atom_site_symmetry_multiplicity
    _atom_site_disorder_assembly
    _atom_site_disorder_group
    Ba Ba1 1.0000 1.0000 0.0000 0.0070(5) Uani d S 1 8 . .
    Ba Ba2 1.13364(7) 0.68518(6) 0.15892(3) 0.0095(2) Uani d . 1 1 . .
    Ba Ba3 0.81444(11) 0.60582(10) 0.0000 0.0184(3) Uani d SP 0.50 2 . .
    Br Br1 1.20905(10) 0.91792(11) 0.08083(5) 0.0103(3) Uani d . 1 1 . .
    Br Br2 1.0000 0.5000 0.2500 0.0113(6) Uani d S 1 4 . .
    Br Br3 1.0000 0.5000 0.08013(7) 0.0086(4) Uani d S 1 2 . .
    Br Br4 0.90821(10) 0.80123(10) 0.23802(5) 0.0100(3) Uani d . 1 1 . .
    Br Br5 1.21627(12) 1.07440(11) 0.37484(6) 0.0190(4) Uani d . 1 1 . .
    Br Br6A 0.7919(2) 0.3517(2) 0.0000 0.0264(6) Uani d SP 0.86 2 . .
    Br Br6B 0.5329(13) 0.5572(11) 0.0000 0.0190(4) Uani d SP 0.14 2 . .
    La La1 0.81444(11) 0.60582(10) 0.0000 0.0184(3) Uani d SP 0.50 2 . .
    La La2 1.0000 1.0000 0.31170(6) 0.0063(3) Uani d S 1 4 . .
loop_
    _atom_site_aniso_label
    _atom_site_aniso_U_11
    _atom_site_aniso_U_22
    _atom_site_aniso_U_33
    _atom_site_aniso_U_12
    _atom_site_aniso_U_13
    _atom_site_aniso_U_23
    Ba1 0.0081(7) 0.0081(7) 0.0046(10) 0.000 0.000 0.000
    Ba2 0.0103(4) 0.0073(4) 0.0110(4) -0.0016(3) -0.0052(3) -0.0002(3)
    Ba3 0.0373(8) 0.0135(6) 0.0045(6) 0.0125(6) 0.000 0.000
    Br1 0.0110(6) 0.0108(7) 0.0092(7) -0.0022(5) -0.0023(5) -0.0005(5)
    Br2 0.0113(8) 0.0113(8) 0.0114(13) 0.000 0.000 0.000
    Br3 0.0119(9) 0.0056(8) 0.0084(9) -0.0004(7) 0.000 0.000
    Br4 0.0084(6) 0.0114(7) 0.0101(7) 0.0008(5) -0.0016(5) 0.0013(5)
    Br5 0.0190(7) 0.0145(7) 0.0237(8) -0.0003(6) -0.0103(6) -0.0024(6)
    Br6A 0.0470(16) 0.0229(13) 0.0092(12) -0.0234(12) 0.000 0.000
    Br6B 0.0190(7) 0.0145(7) 0.0237(8) -0.0003(6) -0.0103(6) -0.0024(6)
    La1 0.0373(8) 0.0135(6) 0.0045(6) 0.0125(6) 0.000 0.000
    La2 0.0048(5) 0.0048(5) 0.0093(8) 0.000 0.000 0.000
_geom_special_details
;
All e.s.d.'s (except the e.s.d. in the dihedral angle between two l.s. planes)
are estimated using the full covariance matrix. The cell e.s.d.'s are taken
into account individually in the estimation of e.s.d.'s in distances, angles
and torsion angles; correlations between e.s.d.'s in cell parameters are only
used when they are defined by crystal symmetry. An approximate (isotropic)
treatment of cell e.s.d.'s is used for estimating e.s.d.'s involving l.s.
planes.
;
loop_
    _geom_bond_atom_site_label_1
    _geom_bond_atom_site_label_2
    _geom_bond_site_symmetry_2
    _geom_bond_distance
    _geom_bond_publ_flag
    Ba1 Br1 11_575 3.2521(12) ?
    Ba1 Br1 4_575 3.2521(12) ?
    Ba1 Br1 3_755 3.2521(12) ?
    Ba1 Br1 . 3.2521(13) ?
    Ba1 Br1 9_775 3.2521(13) ?
    Ba1 Br1 10 3.2521(13) ?
    Ba1 Br1 2_775 3.2521(13) ?
    Ba1 Br1 12_755 3.2521(12) ?
    Ba2 Br3 . 3.2633(12) ?
    Ba2 Br4 15_565 3.2839(15) ?
    Ba2 Br4 3_755 3.3067(14) ?
    Ba2 Br1 4_575 3.3737(15) ?
    Ba2 Br1 . 3.4182(15) ?
    Ba2 Br2 . 3.4266(8) ?
    Ba2 Br4 . 3.5207(15) ?
    Ba2 Br5 16_745 3.5810(17) ?
    Ba2 Br5 13_765 3.6536(16) ?
    Ba2 Br6A 9_765 3.7696(13) ?
    Ba3 Br6A 3_655 2.971(3) ?
    Ba3 Br6A . 3.038(3) ?
    Ba3 Br5 5_444 3.1167(16) ?
    Ba3 Br5 14_445 3.1167(16) ?
    Ba3 Br1 4_575 3.1308(16) ?
    Ba3 Br1 11_575 3.1308(16) ?
    Ba3 Br3 . 3.1361(14) ?
    Ba3 Br3 9_765 3.1361(14) ?
    Ba3 Br6B . 3.402(15) ?
    Ba3 Br6B 11_565 3.480(14) ?
    Br1 La1 3_755 3.1308(16) ?
    Br1 Ba3 3_755 3.1308(16) ?
    Br1 Ba2 3_755 3.3737(14) ?
    Br2 Ba2 2_765 3.4266(8) ?
    Br2 Ba2 15_565 3.4266(9) ?
    Br2 Ba2 16_645 3.4266(9) ?
    Br3 La1 9_765 3.1361(14) ?
    Br3 Ba3 9_765 3.1361(14) ?
    Br3 Ba2 2_765 3.2633(12) ?
    Br4 La2 . 3.1052(14) ?
    Br4 Ba2 16_645 3.2839(15) ?
    Br4 Ba2 4_575 3.3067(15) ?
    Br5 La2 . 3.0833(15) ?
    Br5 La1 5 3.1167(16) ?
    Br5 Ba3 5 3.1167(16) ?
    Br5 Ba2 15_575 3.5810(16) ?
    Br5 Ba2 13_765 3.6536(16) ?
    Br6A La1 11_565 2.971(3) ?
    Br6A Ba3 11_565 2.971(3) ?
    Br6A Ba2 2_765 3.7696(13) ?
    Br6A Ba2 9_765 3.7696(13) ?
    Br6B Br6B 3_655 1.111(18) ?
    Br6B Br6B 11_565 1.111(18) ?
    Br6B Br6B 9_665 1.57(3) ?
    Br6B La1 3_655 3.480(14) ?
    Br6B Ba3 3_655 3.480(14) ?
    La2 Br5 2_775 3.0833(15) ?
    La2 Br5 4_575 3.0833(15) ?
    La2 Br5 3_755 3.0833(15) ?
    La2 Br4 3_755 3.1052(15) ?
    La2 Br4 4_575 3.1052(15) ?
    La2 Br4 2_775 3.1052(15) ?
loop_
    _geom_angle_atom_site_label_1
    _geom_angle_atom_site_label_2
    _geom_angle_atom_site_label_3
    _geom_angle_site_symmetry_1
    _geom_angle_site_symmetry_3
    _geom_angle
    _geom_angle_publ_flag
    Br1 Ba1 Br1 11_575 4_575 69.34(5) ?
    Br1 Ba1 Br1 11_575 3_755 180.00(4) ?
    Br1 Ba1 Br1 4_575 3_755 110.66(5) ?
    Br1 Ba1 Br1 11_575 . 108.88(2) ?
    Br1 Ba1 Br1 4_575 . 71.12(2) ?
    Br1 Ba1 Br1 3_755 . 71.12(2) ?
    Br1 Ba1 Br1 11_575 9_775 71.12(2) ?
    Br1 Ba1 Br1 4_575 9_775 108.88(2) ?
    Br1 Ba1 Br1 3_755 9_775 108.88(2) ?
    Br1 Ba1 Br1 . 9_775 180.0 ?
    Br1 Ba1 Br1 11_575 10 71.12(2) ?
    Br1 Ba1 Br1 4_575 10 108.88(2) ?
    Br1 Ba1 Br1 3_755 10 108.88(2) ?
    Br1 Ba1 Br1 . 10 69.34(5) ?
    Br1 Ba1 Br1 9_775 10 110.66(5) ?
    Br1 Ba1 Br1 11_575 2_775 108.88(2) ?
    Br1 Ba1 Br1 4_575 2_775 71.12(2) ?
    Br1 Ba1 Br1 3_755 2_775 71.12(2) ?
    Br1 Ba1 Br1 . 2_775 110.66(5) ?
    Br1 Ba1 Br1 9_775 2_775 69.34(5) ?
    Br1 Ba1 Br1 10 2_775 180.0 ?
    Br1 Ba1 Br1 11_575 12_755 110.66(5) ?
    Br1 Ba1 Br1 4_575 12_755 180.00(4) ?
    Br1 Ba1 Br1 3_755 12_755 69.34(5) ?
    Br1 Ba1 Br1 . 12_755 108.88(2) ?
    Br1 Ba1 Br1 9_775 12_755 71.12(2) ?
    Br1 Ba1 Br1 10 12_755 71.12(2) ?
    Br1 Ba1 Br1 2_775 12_755 108.88(2) ?
    Br3 Ba2 Br4 . 15_565 117.68(4) ?
    Br3 Ba2 Br4 . 3_755 163.70(4) ?
    Br4 Ba2 Br4 15_565 3_755 74.71(4) ?
    Br3 Ba2 Br1 . 4_575 65.68(3) ?
    Br4 Ba2 Br1 15_565 4_575 165.89(4) ?
    Br4 Ba2 Br1 3_755 4_575 99.72(4) ?
    Br3 Ba2 Br1 . . 112.77(4) ?
    Br4 Ba2 Br1 15_565 . 119.38(4) ?
    Br4 Ba2 Br1 3_755 . 64.74(4) ?
    Br1 Ba2 Br1 4_575 . 67.68(4) ?
    Br3 Ba2 Br2 . . 71.02(3) ?
    Br4 Ba2 Br2 15_565 . 68.12(3) ?
    Br4 Ba2 Br2 3_755 . 107.03(3) ?
    Br1 Ba2 Br2 4_575 . 102.06(3) ?
    Br1 Ba2 Br2 . . 164.16(3) ?
    Br3 Ba2 Br4 . . 100.23(3) ?
    Br4 Ba2 Br4 15_565 . 103.12(3) ?
    Br4 Ba2 Br4 3_755 . 65.29(4) ?
    Br1 Ba2 Br4 4_575 . 62.95(4) ?
    Br1 Ba2 Br4 . . 98.68(4) ?
    Br2 Ba2 Br4 . . 65.52(3) ?
    Br3 Ba2 Br5 . 16_745 115.10(4) ?
    Br4 Ba2 Br5 15_565 16_745 66.41(4) ?
    Br4 Ba2 Br5 3_755 16_745 78.89(4) ?
    Br1 Ba2 Br5 4_575 16_745 125.90(4) ?
    Br1 Ba2 Br5 . 16_745 63.14(3) ?
    Br2 Ba2 Br5 . 16_745 130.45(3) ?
    Br4 Ba2 Br5 . 16_745 144.17(4) ?
    Br3 Ba2 Br5 . 13_765 63.25(3) ?
    Br4 Ba2 Br5 15_565 13_765 64.40(3) ?
    Br4 Ba2 Br5 3_755 13_765 132.90(4) ?
    Br1 Ba2 Br5 4_575 13_765 125.20(4) ?
    Br1 Ba2 Br5 . 13_765 116.55(4) ?
    Br2 Ba2 Br5 . 13_765 79.13(3) ?
    Br4 Ba2 Br5 . 13_765 144.49(4) ?
    Br5 Ba2 Br5 16_745 13_765 64.33(5) ?
    Br3 Ba2 Br6A . 9_765 60.17(4) ?
    Br4 Ba2 Br6A 15_565 9_765 120.71(6) ?
    Br4 Ba2 Br6A 3_755 9_765 124.53(5) ?
    Br1 Ba2 Br6A 4_575 9_765 73.22(5) ?
    Br1 Ba2 Br6A . 9_765 61.85(4) ?
    Br2 Ba2 Br6A . 9_765 128.40(4) ?
    Br4 Ba2 Br6A . 9_765 136.16(5) ?
    Br5 Ba2 Br6A 16_745 9_765 64.89(5) ?
    Br5 Ba2 Br6A 13_765 9_765 65.31(5) ?
    Br6A Ba3 Br6A 3_655 . 133.19(11) ?
    Br6A Ba3 Br5 3_655 5_444 80.78(4) ?
    Br6A Ba3 Br5 . 5_444 81.22(4) ?
    Br6A Ba3 Br5 3_655 14_445 80.78(4) ?
    Br6A Ba3 Br5 . 14_445 81.22(4) ?
    Br5 Ba3 Br5 5_444 14_445 133.61(7) ?
    Br6A Ba3 Br1 3_655 4_575 74.74(6) ?
    Br6A Ba3 Br1 . 4_575 137.40(4) ?
    Br5 Ba3 Br1 5_444 4_575 140.84(5) ?
    Br5 Ba3 Br1 14_445 4_575 71.89(4) ?
    Br6A Ba3 Br1 3_655 11_575 74.74(6) ?
    Br6A Ba3 Br1 . 11_575 137.40(4) ?
    Br5 Ba3 Br1 5_444 11_575 71.89(4) ?
    Br5 Ba3 Br1 14_445 11_575 140.84(5) ?
    Br1 Ba3 Br1 4_575 11_575 72.44(5) ?
    Br6A Ba3 Br3 3_655 . 140.27(4) ?
    Br6A Ba3 Br3 . . 70.23(5) ?
    Br5 Ba3 Br3 5_444 . 138.90(5) ?
    Br5 Ba3 Br3 14_445 . 71.25(4) ?
    Br1 Ba3 Br3 4_575 . 70.13(3) ?
    Br1 Ba3 Br3 11_575 . 110.56(5) ?
    Br6A Ba3 Br3 3_655 9_765 140.27(4) ?
    Br6A Ba3 Br3 . 9_765 70.23(5) ?
    Br5 Ba3 Br3 5_444 9_765 71.25(4) ?
    Br5 Ba3 Br3 14_445 9_765 138.90(5) ?
    Br1 Ba3 Br3 4_575 9_765 110.56(5) ?
    Br1 Ba3 Br3 11_575 9_765 70.13(3) ?
    Br3 Ba3 Br3 . 9_765 71.57(6) ?
    Br6A Ba3 Br6B 3_655 . 58.0(2) ?
    Br6A Ba3 Br6B . . 75.1(2) ?
    Br5 Ba3 Br6B 5_444 . 67.04(4) ?
    Br5 Ba3 Br6B 14_445 . 67.04(4) ?
    Br1 Ba3 Br6B 4_575 . 120.51(17) ?
    Br1 Ba3 Br6B 11_575 . 120.51(17) ?
    Br3 Ba3 Br6B . . 128.76(15) ?
    Br3 Ba3 Br6B 9_765 . 128.76(15) ?
    Br6A Ba3 Br6B 3_655 11_565 76.6(2) ?
    Br6A Ba3 Br6B . 11_565 56.6(2) ?
    Br5 Ba3 Br6B 5_444 11_565 67.22(4) ?
    Br5 Ba3 Br6B 14_445 11_565 67.22(4) ?
    Br1 Ba3 Br6B 4_575 11_565 132.90(14) ?
    Br1 Ba3 Br6B 11_575 11_565 132.90(14) ?
    Br3 Ba3 Br6B . 11_565 115.43(18) ?
    Br3 Ba3 Br6B 9_765 11_565 115.43(18) ?
    Br6B Ba3 Br6B . 11_565 18.5(3) ?
    La1 Br1 Ba3 3_755 3_755 0.00(4) ?
    La1 Br1 Ba1 3_755 . 108.74(4) ?
    Ba3 Br1 Ba1 3_755 . 108.74(4) ?
    La1 Br1 Ba2 3_755 3_755 110.48(4) ?
    Ba3 Br1 Ba2 3_755 3_755 110.48(4) ?
    Ba1 Br1 Ba2 . 3_755 111.00(4) ?
    La1 Br1 Ba2 3_755 . 100.07(4) ?
    Ba3 Br1 Ba2 3_755 . 100.07(4) ?
    Ba1 Br1 Ba2 . . 109.88(4) ?
    Ba2 Br1 Ba2 3_755 . 116.01(4) ?
    Ba2 Br2 Ba2 2_765 15_565 111.721(15) ?
    Ba2 Br2 Ba2 2_765 . 105.06(3) ?
    Ba2 Br2 Ba2 15_565 . 111.721(18) ?
    Ba2 Br2 Ba2 2_765 16_645 111.721(18) ?
    Ba2 Br2 Ba2 15_565 16_645 105.06(3) ?
    Ba2 Br2 Ba2 . 16_645 111.721(15) ?
    Ba3 Br3 La1 . 9_765 108.43(6) ?
    Ba3 Br3 Ba3 . 9_765 108.43(6) ?
    La1 Br3 Ba3 9_765 9_765 0.00(4) ?
    Ba3 Br3 Ba2 . . 113.28(2) ?
    La1 Br3 Ba2 9_765 . 104.54(3) ?
    Ba3 Br3 Ba2 9_765 . 104.54(3) ?
    Ba3 Br3 Ba2 . 2_765 104.54(3) ?
    La1 Br3 Ba2 9_765 2_765 113.28(2) ?
    Ba3 Br3 Ba2 9_765 2_765 113.28(2) ?
    Ba2 Br3 Ba2 . 2_765 112.90(6) ?
    La2 Br4 Ba2 . 16_645 101.10(4) ?
    La2 Br4 Ba2 . 4_575 113.66(4) ?
    Ba2 Br4 Ba2 16_645 4_575 105.29(4) ?
    La2 Br4 Ba2 . . 108.06(4) ?
    Ba2 Br4 Ba2 16_645 . 112.89(4) ?
    Ba2 Br4 Ba2 4_575 . 115.03(4) ?
    La2 Br5 La1 . 5 141.14(6) ?
    La2 Br5 Ba3 . 5 141.14(6) ?
    La1 Br5 Ba3 5 5 0.0 ?
    La2 Br5 Ba2 . 15_575 95.25(4) ?
    La1 Br5 Ba2 5 15_575 96.92(4) ?
    Ba3 Br5 Ba2 5 15_575 96.92(4) ?
    La2 Br5 Ba2 . 13_765 93.81(4) ?
    La1 Br5 Ba2 5 13_765 96.46(4) ?
    Ba3 Br5 Ba2 5 13_765 96.46(4) ?
    Ba2 Br5 Ba2 15_575 13_765 145.74(5) ?
    La1 Br6A Ba3 11_565 11_565 0.00(5) ?
    La1 Br6A Ba3 11_565 . 136.81(11) ?
    Ba3 Br6A Ba3 11_565 . 136.81(11) ?
    La1 Br6A Ba2 11_565 2_765 95.61(4) ?
    Ba3 Br6A Ba2 11_565 2_765 95.61(4) ?
    Ba3 Br6A Ba2 . 2_765 95.48(4) ?
    La1 Br6A Ba2 11_565 9_765 95.61(4) ?
    Ba3 Br6A Ba2 11_565 9_765 95.61(4) ?
    Ba3 Br6A Ba2 . 9_765 95.48(4) ?
    Ba2 Br6A Ba2 2_765 9_765 149.57(9) ?
    Br6B Br6B Br6B 3_655 11_565 90.000(7) ?
    Br6B Br6B Br6B 3_655 9_665 45.000(3) ?
    Br6B Br6B Br6B 11_565 9_665 45.000(9) ?
    Br6B Br6B Ba3 3_655 . 174.7(13) ?
    Br6B Br6B Ba3 11_565 . 84.7(13) ?
    Br6B Br6B Ba3 9_665 . 129.7(13) ?
    Br6B Br6B La1 3_655 3_655 76.8(13) ?
    Br6B Br6B La1 11_565 3_655 166.8(13) ?
    Br6B Br6B La1 9_665 3_655 121.8(13) ?
    Ba3 Br6B La1 . 3_655 108.5(3) ?
    Br6B Br6B Ba3 3_655 3_655 76.8(13) ?
    Br6B Br6B Ba3 11_565 3_655 166.8(13) ?
    Br6B Br6B Ba3 9_665 3_655 121.8(13) ?
    Ba3 Br6B Ba3 . 3_655 108.5(3) ?
    La1 Br6B Ba3 3_655 3_655 0.00(3) ?
    Br5 La2 Br5 . 2_775 124.10(7) ?
    Br5 La2 Br5 . 4_575 77.31(3) ?
    Br5 La2 Br5 2_775 4_575 77.31(3) ?
    Br5 La2 Br5 . 3_755 77.31(3) ?
    Br5 La2 Br5 2_775 3_755 77.31(3) ?
    Br5 La2 Br5 4_575 3_755 124.10(7) ?
    Br5 La2 Br4 . . 140.14(3) ?
    Br5 La2 Br4 2_775 . 75.01(4) ?
    Br5 La2 Br4 4_575 . 73.67(4) ?
    Br5 La2 Br4 3_755 . 142.20(4) ?
    Br5 La2 Br4 . 3_755 73.67(4) ?
    Br5 La2 Br4 2_775 3_755 142.20(3) ?
    Br5 La2 Br4 4_575 3_755 75.01(4) ?
    Br5 La2 Br4 3_755 3_755 140.14(4) ?
    Br4 La2 Br4 . 3_755 72.85(3) ?
    Br5 La2 Br4 . 4_575 142.20(3) ?
    Br5 La2 Br4 2_775 4_575 73.67(4) ?
    Br5 La2 Br4 4_575 4_575 140.14(4) ?
    Br5 La2 Br4 3_755 4_575 75.01(4) ?
    Br4 La2 Br4 . 4_575 72.85(3) ?
    Br4 La2 Br4 3_755 4_575 114.21(6) ?
    Br5 La2 Br4 . 2_775 75.01(4) ?
    Br5 La2 Br4 2_775 2_775 140.14(3) ?
    Br5 La2 Br4 4_575 2_775 142.20(4) ?
    Br5 La2 Br4 3_755 2_775 73.67(4) ?
    Br4 La2 Br4 . 2_775 114.21(6) ?
    Br4 La2 Br4 3_755 2_775 72.85(3) ?
    Br4 La2 Br4 4_575 2_775 72.85(3) ?
loop_
    _geom_torsion_atom_site_label_1
    _geom_torsion_atom_site_label_2
    _geom_torsion_atom_site_label_3
    _geom_torsion_atom_site_label_4
    _geom_torsion_site_symmetry_1
    _geom_torsion_site_symmetry_2
    _geom_torsion_site_symmetry_3
    _geom_torsion_site_symmetry_4
    _geom_torsion
    _geom_torsion_publ_flag
    Br1 Ba1 Br1 La1 11_575 . . 3_755 53.75(5) ?
    Br1 Ba1 Br1 La1 4_575 . . 3_755 113.02(6) ?
    Br1 Ba1 Br1 La1 3_755 . . 3_755 -126.25(5) ?
    Br1 Ba1 Br1 La1 9_775 . . 3_755  -4E1(10)
                                             ?
    Br1 Ba1 Br1 La1 10 . . 3_755 -6.61(5) ?
    Br1 Ba1 Br1 La1 2_775 . . 3_755 173.39(5) ?
    Br1 Ba1 Br1 La1 12_755 . . 3_755 -66.98(6) ?
    Br1 Ba1 Br1 Ba3 11_575 . . 3_755 53.75(5) ?
    Br1 Ba1 Br1 Ba3 4_575 . . 3_755 113.02(6) ?
    Br1 Ba1 Br1 Ba3 3_755 . . 3_755 -126.25(5) ?
    Br1 Ba1 Br1 Ba3 9_775 . . 3_755  -4E1(10)
                                             ?
    Br1 Ba1 Br1 Ba3 10 . . 3_755 -6.61(5) ?
    Br1 Ba1 Br1 Ba3 2_775 . . 3_755 173.39(5) ?
    Br1 Ba1 Br1 Ba3 12_755 . . 3_755 -66.98(6) ?
    Br1 Ba1 Br1 Ba2 11_575 . . 3_755 175.49(4) ?
    Br1 Ba1 Br1 Ba2 4_575 . . 3_755 -125.24(2) ?
    Br1 Ba1 Br1 Ba2 3_755 . . 3_755 -4.51(4) ?
    Br1 Ba1 Br1 Ba2 9_775 . . 3_755  8E1(10)
                                            ?
    Br1 Ba1 Br1 Ba2 10 . . 3_755 115.12(3) ?
    Br1 Ba1 Br1 Ba2 2_775 . . 3_755 -64.88(3) ?
    Br1 Ba1 Br1 Ba2 12_755 . . 3_755 54.76(2) ?
    Br1 Ba1 Br1 Ba2 11_575 . . . -54.85(2) ?
    Br1 Ba1 Br1 Ba2 4_575 . . . 4.42(4) ?
    Br1 Ba1 Br1 Ba2 3_755 . . . 125.15(2) ?
    Br1 Ba1 Br1 Ba2 9_775 . . .  -15E1(10)
                                          ?
    Br1 Ba1 Br1 Ba2 10 . . . -115.21(3) ?
    Br1 Ba1 Br1 Ba2 2_775 . . . 64.79(3) ?
    Br1 Ba1 Br1 Ba2 12_755 . . . -175.58(4) ?
    Br3 Ba2 Br1 La1 . . . 3_755 -69.57(4) ?
    Br4 Ba2 Br1 La1 15_565 . . 3_755 74.96(5) ?
    Br4 Ba2 Br1 La1 3_755 . . 3_755 128.07(4) ?
    Br1 Ba2 Br1 La1 4_575 . . 3_755 -118.64(4) ?
    Br2 Ba2 Br1 La1 . . . 3_755 -170.37(10) ?
    Br4 Ba2 Br1 La1 . . . 3_755 -174.58(4) ?
    Br5 Ba2 Br1 La1 16_745 . . 3_755 38.07(4) ?
    Br5 Ba2 Br1 La1 13_765 . . 3_755 0.80(5) ?
    Br6A Ba2 Br1 La1 9_765 . . 3_755 -36.35(5) ?
    Br3 Ba2 Br1 Ba3 . . . 3_755 -69.57(4) ?
    Br4 Ba2 Br1 Ba3 15_565 . . 3_755 74.96(5) ?
    Br4 Ba2 Br1 Ba3 3_755 . . 3_755 128.07(4) ?
    Br1 Ba2 Br1 Ba3 4_575 . . 3_755 -118.64(4) ?
    Br2 Ba2 Br1 Ba3 . . . 3_755 -170.37(10) ?
    Br4 Ba2 Br1 Ba3 . . . 3_755 -174.58(4) ?
    Br5 Ba2 Br1 Ba3 16_745 . . 3_755 38.07(4) ?
    Br5 Ba2 Br1 Ba3 13_765 . . 3_755 0.80(5) ?
    Br6A Ba2 Br1 Ba3 9_765 . . 3_755 -36.35(5) ?
    Br3 Ba2 Br1 Ba1 . . . . 44.70(5) ?
    Br4 Ba2 Br1 Ba1 15_565 . . . -170.76(4) ?
    Br4 Ba2 Br1 Ba1 3_755 . . . -117.65(4) ?
    Br1 Ba2 Br1 Ba1 4_575 . . . -4.36(4) ?
    Br2 Ba2 Br1 Ba1 . . . . -56.10(13) ?
    Br4 Ba2 Br1 Ba1 . . . . -60.30(4) ?
    Br5 Ba2 Br1 Ba1 16_745 . . . 152.34(5) ?
    Br5 Ba2 Br1 Ba1 13_765 . . . 115.08(4) ?
    Br6A Ba2 Br1 Ba1 9_765 . . . 77.92(6) ?
    Br3 Ba2 Br1 Ba2 . . . 3_755 171.61(3) ?
    Br4 Ba2 Br1 Ba2 15_565 . . 3_755 -43.86(6) ?
    Br4 Ba2 Br1 Ba2 3_755 . . 3_755 9.25(4) ?
    Br1 Ba2 Br1 Ba2 4_575 . . 3_755 122.54(3) ?
    Br2 Ba2 Br1 Ba2 . . . 3_755 70.81(12) ?
    Br4 Ba2 Br1 Ba2 . . . 3_755 66.60(4) ?
    Br5 Ba2 Br1 Ba2 16_745 . . 3_755 -80.75(5) ?
    Br5 Ba2 Br1 Ba2 13_765 . . 3_755 -118.02(5) ?
    Br6A Ba2 Br1 Ba2 9_765 . . 3_755 -155.17(7) ?
    Br3 Ba2 Br2 Ba2 . . . 2_765 0.0 ?
    Br4 Ba2 Br2 Ba2 15_565 . . 2_765 -131.87(3) ?
    Br4 Ba2 Br2 Ba2 3_755 . . 2_765 162.98(4) ?
    Br1 Ba2 Br2 Ba2 4_575 . . 2_765 58.74(3) ?
    Br1 Ba2 Br2 Ba2 . . . 2_765 106.71(12) ?
    Br4 Ba2 Br2 Ba2 . . . 2_765 111.28(3) ?
    Br5 Ba2 Br2 Ba2 16_745 . . 2_765 -107.23(4) ?
    Br5 Ba2 Br2 Ba2 13_765 . . 2_765 -65.25(3) ?
    Br6A Ba2 Br2 Ba2 9_765 . . 2_765 -19.29(6) ?
    Br3 Ba2 Br2 Ba2 . . . 15_565 121.314(8) ?
    Br4 Ba2 Br2 Ba2 15_565 . . 15_565 -10.56(3) ?
    Br4 Ba2 Br2 Ba2 3_755 . . 15_565 -75.71(4) ?
    Br1 Ba2 Br2 Ba2 4_575 . . 15_565 -179.94(3) ?
    Br1 Ba2 Br2 Ba2 . . . 15_565 -131.98(12) ?
    Br4 Ba2 Br2 Ba2 . . . 15_565 -127.41(3) ?
    Br5 Ba2 Br2 Ba2 16_745 . . 15_565 14.08(4) ?
    Br5 Ba2 Br2 Ba2 13_765 . . 15_565 56.06(2) ?
    Br6A Ba2 Br2 Ba2 9_765 . . 15_565 102.03(6) ?
    Br3 Ba2 Br2 Ba2 . . . 16_645 -121.314(12) ?
    Br4 Ba2 Br2 Ba2 15_565 . . 16_645 106.82(3) ?
    Br4 Ba2 Br2 Ba2 3_755 . . 16_645 41.67(4) ?
    Br1 Ba2 Br2 Ba2 4_575 . . 16_645 -62.57(2) ?
    Br1 Ba2 Br2 Ba2 . . . 16_645 -14.60(11) ?
    Br4 Ba2 Br2 Ba2 . . . 16_645 -10.03(3) ?
    Br5 Ba2 Br2 Ba2 16_745 . . 16_645 131.46(5) ?
    Br5 Ba2 Br2 Ba2 13_765 . . 16_645 173.43(3) ?
    Br6A Ba2 Br2 Ba2 9_765 . . 16_645 -140.60(6) ?
    Br6A Ba3 Br3 La1 3_655 . . 9_765 -150.15(11) ?
    Br6A Ba3 Br3 La1 . . . 9_765 74.99(4) ?
    Br5 Ba3 Br3 La1 5_444 . . 9_765 26.19(6) ?
    Br5 Ba3 Br3 La1 14_445 . . 9_765 162.16(4) ?
    Br1 Ba3 Br3 La1 4_575 . . 9_765 -120.93(4) ?
    Br1 Ba3 Br3 La1 11_575 . . 9_765 -59.49(3) ?
    Br3 Ba3 Br3 La1 9_765 . . 9_765 0.0 ?
    Br6B Ba3 Br3 La1 . . . 9_765 125.4(2) ?
    Br6B Ba3 Br3 La1 11_565 . . 9_765 110.05(17) ?
    Br6A Ba3 Br3 Ba3 3_655 . . 9_765 -150.15(11) ?
    Br6A Ba3 Br3 Ba3 . . . 9_765 74.99(4) ?
    Br5 Ba3 Br3 Ba3 5_444 . . 9_765 26.19(6) ?
    Br5 Ba3 Br3 Ba3 14_445 . . 9_765 162.16(4) ?
    Br1 Ba3 Br3 Ba3 4_575 . . 9_765 -120.93(4) ?
    Br1 Ba3 Br3 Ba3 11_575 . . 9_765 -59.49(3) ?
    Br3 Ba3 Br3 Ba3 9_765 . . 9_765 0.0 ?
    Br6B Ba3 Br3 Ba3 . . . 9_765 125.4(2) ?
    Br6B Ba3 Br3 Ba3 11_565 . . 9_765 110.05(17) ?
    Br6A Ba3 Br3 Ba2 3_655 . . . -34.59(12) ?
    Br6A Ba3 Br3 Ba2 . . . . -169.45(6) ?
    Br5 Ba3 Br3 Ba2 5_444 . . . 141.75(7) ?
    Br5 Ba3 Br3 Ba2 14_445 . . . -82.28(5) ?
    Br1 Ba3 Br3 Ba2 4_575 . . . -5.37(4) ?
    Br1 Ba3 Br3 Ba2 11_575 . . . 56.07(6) ?
    Br3 Ba3 Br3 Ba2 9_765 . . . 115.56(4) ?
    Br6B Ba3 Br3 Ba2 . . . . -119.1(2) ?
    Br6B Ba3 Br3 Ba2 11_565 . . . -134.39(17) ?
    Br6A Ba3 Br3 Ba2 3_655 . . 2_765 88.72(10) ?
    Br6A Ba3 Br3 Ba2 . . . 2_765 -46.14(4) ?
    Br5 Ba3 Br3 Ba2 5_444 . . 2_765 -94.93(8) ?
    Br5 Ba3 Br3 Ba2 14_445 . . 2_765 41.04(4) ?
    Br1 Ba3 Br3 Ba2 4_575 . . 2_765 117.95(5) ?
    Br1 Ba3 Br3 Ba2 11_575 . . 2_765 179.38(4) ?
    Br3 Ba3 Br3 Ba2 9_765 . . 2_765 -121.12(3) ?
    Br6B Ba3 Br3 Ba2 . . . 2_765 4.2(2) ?
    Br6B Ba3 Br3 Ba2 11_565 . . 2_765 -11.07(17) ?
    Br4 Ba2 Br3 Ba3 15_565 . . . 169.88(4) ?
    Br4 Ba2 Br3 Ba3 3_755 . . . 32.77(17) ?
    Br1 Ba2 Br3 Ba3 4_575 . . . 5.14(4) ?
    Br1 Ba2 Br3 Ba3 . . . . -44.94(5) ?
    Br2 Ba2 Br3 Ba3 . . . . 118.59(4) ?
    Br4 Ba2 Br3 Ba3 . . . . 59.07(5) ?
    Br5 Ba2 Br3 Ba3 16_745 . . . -114.79(4) ?
    Br5 Ba2 Br3 Ba3 13_765 . . . -154.28(6) ?
    Br6A Ba2 Br3 Ba3 9_765 . . . -78.77(7) ?
    Br4 Ba2 Br3 La1 15_565 . . 9_765 -72.27(6) ?
    Br4 Ba2 Br3 La1 3_755 . . 9_765 150.61(13) ?
    Br1 Ba2 Br3 La1 4_575 . . 9_765 122.99(5) ?
    Br1 Ba2 Br3 La1 . . . 9_765 72.91(4) ?
    Br2 Ba2 Br3 La1 . . . 9_765 -123.56(3) ?
    Br4 Ba2 Br3 La1 . . . 9_765 176.92(4) ?
    Br5 Ba2 Br3 La1 16_745 . . 9_765 3.06(5) ?
    Br5 Ba2 Br3 La1 13_765 . . 9_765 -36.43(3) ?
    Br6A Ba2 Br3 La1 9_765 . . 9_765 39.07(6) ?
    Br4 Ba2 Br3 Ba3 15_565 . . 9_765 -72.27(6) ?
    Br4 Ba2 Br3 Ba3 3_755 . . 9_765 150.61(13) ?
    Br1 Ba2 Br3 Ba3 4_575 . . 9_765 122.99(5) ?
    Br1 Ba2 Br3 Ba3 . . . 9_765 72.91(4) ?
    Br2 Ba2 Br3 Ba3 . . . 9_765 -123.56(3) ?
    Br4 Ba2 Br3 Ba3 . . . 9_765 176.92(4) ?
    Br5 Ba2 Br3 Ba3 16_745 . . 9_765 3.06(5) ?
    Br5 Ba2 Br3 Ba3 13_765 . . 9_765 -36.43(3) ?
    Br6A Ba2 Br3 Ba3 9_765 . . 9_765 39.07(6) ?
    Br4 Ba2 Br3 Ba2 15_565 . . 2_765 51.29(3) ?
    Br4 Ba2 Br3 Ba2 3_755 . . 2_765 -85.82(14) ?
    Br1 Ba2 Br3 Ba2 4_575 . . 2_765 -113.45(3) ?
    Br1 Ba2 Br3 Ba2 . . . 2_765 -163.52(4) ?
    Br2 Ba2 Br3 Ba2 . . . 2_765 0.0 ?
    Br4 Ba2 Br3 Ba2 . . . 2_765 -59.51(2) ?
    Br5 Ba2 Br3 Ba2 16_745 . . 2_765 126.62(4) ?
    Br5 Ba2 Br3 Ba2 13_765 . . 2_765 87.13(3) ?
    Br6A Ba2 Br3 Ba2 9_765 . . 2_765 162.64(5) ?
    Br3 Ba2 Br4 La2 . . . . -174.93(4) ?
    Br4 Ba2 Br4 La2 15_565 . . . 63.28(6) ?
    Br4 Ba2 Br4 La2 3_755 . . . -2.80(5) ?
    Br1 Ba2 Br4 La2 4_575 . . . -119.13(5) ?
    Br1 Ba2 Br4 La2 . . . . -59.75(5) ?
    Br2 Ba2 Br4 La2 . . . . 121.51(4) ?
    Br5 Ba2 Br4 La2 16_745 . . . -4.45(8) ?
    Br5 Ba2 Br4 La2 13_765 . . . 127.37(6) ?
    Br6A Ba2 Br4 La2 9_765 . . . -117.74(7) ?
    Br3 Ba2 Br4 Ba2 . . . 16_645 74.12(5) ?
    Br4 Ba2 Br4 Ba2 15_565 . . 16_645 -47.66(4) ?
    Br4 Ba2 Br4 Ba2 3_755 . . 16_645 -113.75(4) ?
    Br1 Ba2 Br4 Ba2 4_575 . . 16_645 129.92(5) ?
    Br1 Ba2 Br4 Ba2 . . . 16_645 -170.70(4) ?
    Br2 Ba2 Br4 Ba2 . . . 16_645 10.56(3) ?
    Br5 Ba2 Br4 Ba2 16_745 . . 16_645 -115.39(6) ?
    Br5 Ba2 Br4 Ba2 13_765 . . 16_645 16.43(8) ?
    Br6A Ba2 Br4 Ba2 9_765 . . 16_645 131.31(6) ?
    Br3 Ba2 Br4 Ba2 . . . 4_575 -46.75(5) ?
    Br4 Ba2 Br4 Ba2 15_565 . . 4_575 -168.54(4) ?
    Br4 Ba2 Br4 Ba2 3_755 . . 4_575 125.38(3) ?
    Br1 Ba2 Br4 Ba2 4_575 . . 4_575 9.05(4) ?
    Br1 Ba2 Br4 Ba2 . . . 4_575 68.43(4) ?
    Br2 Ba2 Br4 Ba2 . . . 4_575 -110.31(4) ?
    Br5 Ba2 Br4 Ba2 16_745 . . 4_575 123.73(5) ?
    Br5 Ba2 Br4 Ba2 13_765 . . 4_575 -104.45(7) ?
    Br6A Ba2 Br4 Ba2 9_765 . . 4_575 10.44(8) ?
    Br6A Ba3 Br6A La1 3_655 . . 11_565 0.0 ?
    Br5 Ba3 Br6A La1 5_444 . . 11_565 -68.45(3) ?
    Br5 Ba3 Br6A La1 14_445 . . 11_565 68.45(3) ?
    Br1 Ba3 Br6A La1 4_575 . . 11_565 119.19(8) ?
    Br1 Ba3 Br6A La1 11_575 . . 11_565 -119.19(8) ?
    Br3 Ba3 Br6A La1 . . . 11_565 141.58(3) ?
    Br3 Ba3 Br6A La1 9_765 . . 11_565 -141.58(3) ?
    Br6B Ba3 Br6A La1 . . . 11_565 0.0 ?
    Br6B Ba3 Br6A La1 11_565 . . 11_565 0.0 ?
    Br6A Ba3 Br6A Ba3 3_655 . . 11_565 0.0 ?
    Br5 Ba3 Br6A Ba3 5_444 . . 11_565 -68.45(3) ?
    Br5 Ba3 Br6A Ba3 14_445 . . 11_565 68.45(3) ?
    Br1 Ba3 Br6A Ba3 4_575 . . 11_565 119.19(8) ?
    Br1 Ba3 Br6A Ba3 11_575 . . 11_565 -119.19(8) ?
    Br3 Ba3 Br6A Ba3 . . . 11_565 141.58(3) ?
    Br3 Ba3 Br6A Ba3 9_765 . . 11_565 -141.58(3) ?
    Br6B Ba3 Br6A Ba3 . . . 11_565 0.0 ?
    Br6B Ba3 Br6A Ba3 11_565 . . 11_565 0.0 ?
    Br6A Ba3 Br6A Ba2 3_655 . . 2_765 -104.22(5) ?
    Br5 Ba3 Br6A Ba2 5_444 . . 2_765 -172.66(6) ?
    Br5 Ba3 Br6A Ba2 14_445 . . 2_765 -35.77(5) ?
    Br1 Ba3 Br6A Ba2 4_575 . . 2_765 14.97(12) ?
    Br1 Ba3 Br6A Ba2 11_575 . . 2_765 136.60(6) ?
    Br3 Ba3 Br6A Ba2 . . . 2_765 37.37(5) ?
    Br3 Ba3 Br6A Ba2 9_765 . . 2_765 114.20(7) ?
    Br6B Ba3 Br6A Ba2 . . . 2_765 -104.22(5) ?
    Br6B Ba3 Br6A Ba2 11_565 . . 2_765 -104.22(5) ?
    Br6A Ba3 Br6A Ba2 3_655 . . 9_765 104.22(5) ?
    Br5 Ba3 Br6A Ba2 5_444 . . 9_765 35.77(5) ?
    Br5 Ba3 Br6A Ba2 14_445 . . 9_765 172.66(6) ?
    Br1 Ba3 Br6A Ba2 4_575 . . 9_765 -136.60(6) ?
    Br1 Ba3 Br6A Ba2 11_575 . . 9_765 -14.97(12) ?
    Br3 Ba3 Br6A Ba2 . . . 9_765 -114.20(7) ?
    Br3 Ba3 Br6A Ba2 9_765 . . 9_765 -37.37(5) ?
    Br6B Ba3 Br6A Ba2 . . . 9_765 104.22(5) ?
    Br6B Ba3 Br6A Ba2 11_565 . . 9_765 104.22(5) ?
    Br6A Ba3 Br6B Br6B 3_655 . . 3_655 180.0 ?
    Br6A Ba3 Br6B Br6B . . . 3_655 0.0 ?
    Br5 Ba3 Br6B Br6B 5_444 . . 3_655 86.61(10) ?
    Br5 Ba3 Br6B Br6B 14_445 . . 3_655 -86.61(10) ?
    Br1 Ba3 Br6B Br6B 4_575 . . 3_655 -136.69(10) ?
    Br1 Ba3 Br6B Br6B 11_575 . . 3_655 136.69(10) ?
    Br3 Ba3 Br6B Br6B . . . 3_655 -48.58(14) ?
    Br3 Ba3 Br6B Br6B 9_765 . . 3_655 48.58(14) ?
    Br6B Ba3 Br6B Br6B 11_565 . . 3_655 0.0 ?
    Br6A Ba3 Br6B Br6B 3_655 . . 11_565 180.0 ?
    Br6A Ba3 Br6B Br6B . . . 11_565 0.0 ?
    Br5 Ba3 Br6B Br6B 5_444 . . 11_565 86.61(10) ?
    Br5 Ba3 Br6B Br6B 14_445 . . 11_565 -86.61(10) ?
    Br1 Ba3 Br6B Br6B 4_575 . . 11_565 -136.69(10) ?
    Br1 Ba3 Br6B Br6B 11_575 . . 11_565 136.69(10) ?
    Br3 Ba3 Br6B Br6B . . . 11_565 -48.58(14) ?
    Br3 Ba3 Br6B Br6B 9_765 . . 11_565 48.58(14) ?
    Br6A Ba3 Br6B Br6B 3_655 . . 9_665 180.0 ?
    Br6A Ba3 Br6B Br6B . . . 9_665 0.0 ?
    Br5 Ba3 Br6B Br6B 5_444 . . 9_665 86.61(10) ?
    Br5 Ba3 Br6B Br6B 14_445 . . 9_665 -86.61(10) ?
    Br1 Ba3 Br6B Br6B 4_575 . . 9_665 -136.69(10) ?
    Br1 Ba3 Br6B Br6B 11_575 . . 9_665 136.69(10) ?
    Br3 Ba3 Br6B Br6B . . . 9_665 -48.58(14) ?
    Br3 Ba3 Br6B Br6B 9_765 . . 9_665 48.58(14) ?
    Br6B Ba3 Br6B Br6B 11_565 . . 9_665 0.0 ?
    Br6A Ba3 Br6B La1 3_655 . . 3_655 0.0 ?
    Br6A Ba3 Br6B La1 . . . 3_655 180.0 ?
    Br5 Ba3 Br6B La1 5_444 . . 3_655 -93.39(10) ?
    Br5 Ba3 Br6B La1 14_445 . . 3_655 93.39(10) ?
    Br1 Ba3 Br6B La1 4_575 . . 3_655 43.31(10) ?
    Br1 Ba3 Br6B La1 11_575 . . 3_655 -43.31(10) ?
    Br3 Ba3 Br6B La1 . . . 3_655 131.42(14) ?
    Br3 Ba3 Br6B La1 9_765 . . 3_655 -131.42(14) ?
    Br6B Ba3 Br6B La1 11_565 . . 3_655 180.0 ?
    Br6A Ba3 Br6B Ba3 3_655 . . 3_655 0.0 ?
    Br6A Ba3 Br6B Ba3 . . . 3_655 180.0 ?
    Br5 Ba3 Br6B Ba3 5_444 . . 3_655 -93.39(10) ?
    Br5 Ba3 Br6B Ba3 14_445 . . 3_655 93.39(10) ?
    Br1 Ba3 Br6B Ba3 4_575 . . 3_655 43.31(10) ?
    Br1 Ba3 Br6B Ba3 11_575 . . 3_655 -43.31(10) ?
    Br3 Ba3 Br6B Ba3 . . . 3_655 131.42(14) ?
    Br3 Ba3 Br6B Ba3 9_765 . . 3_655 -131.42(14) ?
    Br6B Ba3 Br6B Ba3 11_565 . . 3_655 180.0 ?
    La1 Br5 La2 Br5 5 . . 2_775 0.77(6) ?
    Ba3 Br5 La2 Br5 5 . . 2_775 0.77(6) ?
    Ba2 Br5 La2 Br5 15_575 . . 2_775 -107.10(4) ?
    Ba2 Br5 La2 Br5 13_765 . . 2_775 105.98(3) ?
    La1 Br5 La2 Br5 5 . . 4_575 -64.11(7) ?
    Ba3 Br5 La2 Br5 5 . . 4_575 -64.11(7) ?
    Ba2 Br5 La2 Br5 15_575 . . 4_575 -171.99(3) ?
    Ba2 Br5 La2 Br5 13_765 . . 4_575 41.09(5) ?
    La1 Br5 La2 Br5 5 . . 3_755 65.66(7) ?
    Ba3 Br5 La2 Br5 5 . . 3_755 65.66(7) ?
    Ba2 Br5 La2 Br5 15_575 . . 3_755 -42.21(6) ?
    Ba2 Br5 La2 Br5 13_765 . . 3_755 170.87(3) ?
    La1 Br5 La2 Br4 5 . . . -108.12(10) ?
    Ba3 Br5 La2 Br4 5 . . . -108.12(10) ?
    Ba2 Br5 La2 Br4 15_575 . . . 144.01(7) ?
    Ba2 Br5 La2 Br4 13_765 . . . -2.91(9) ?
    La1 Br5 La2 Br4 5 . . 3_755 -141.98(8) ?
    Ba3 Br5 La2 Br4 5 . . 3_755 -141.98(8) ?
    Ba2 Br5 La2 Br4 15_575 . . 3_755 110.15(4) ?
    Ba2 Br5 La2 Br4 13_765 . . 3_755 -36.77(4) ?
    La1 Br5 La2 Br4 5 . . 4_575 109.38(11) ?
    Ba3 Br5 La2 Br4 5 . . 4_575 109.38(11) ?
    Ba2 Br5 La2 Br4 15_575 . . 4_575 1.51(10) ?
    Ba2 Br5 La2 Br4 13_765 . . 4_575 -145.42(8) ?
    La1 Br5 La2 Br4 5 . . 2_775 141.89(9) ?
    Ba3 Br5 La2 Br4 5 . . 2_775 141.89(9) ?
    Ba2 Br5 La2 Br4 15_575 . . 2_775 34.02(4) ?
    Ba2 Br5 La2 Br4 13_765 . . 2_775 -112.90(4) ?
    Ba2 Br4 La2 Br5 16_645 . . . 87.56(9) ?
    Ba2 Br4 La2 Br5 4_575 . . . -160.15(7) ?
    Ba2 Br4 La2 Br5 . . . . -31.19(10) ?
    Ba2 Br4 La2 Br5 16_645 . . 2_775 -38.25(4) ?
    Ba2 Br4 La2 Br5 4_575 . . 2_775 74.05(5) ?
    Ba2 Br4 La2 Br5 . . . 2_775 -157.00(5) ?
    Ba2 Br4 La2 Br5 16_645 . . 4_575 42.63(4) ?
    Ba2 Br4 La2 Br5 4_575 . . 4_575 154.93(5) ?
    Ba2 Br4 La2 Br5 . . . 4_575 -76.12(4) ?
    Ba2 Br4 La2 Br5 16_645 . . 3_755 -82.52(9) ?
    Ba2 Br4 La2 Br5 4_575 . . 3_755 29.78(11) ?
    Ba2 Br4 La2 Br5 . . . 3_755 158.74(8) ?
    Ba2 Br4 La2 Br4 16_645 . . 3_755 121.58(5) ?
    Ba2 Br4 La2 Br4 4_575 . . 3_755 -126.12(2) ?
    Ba2 Br4 La2 Br4 . . . 3_755 2.83(5) ?
    Ba2 Br4 La2 Br4 16_645 . . 4_575 -115.43(5) ?
    Ba2 Br4 La2 Br4 4_575 . . 4_575 -3.13(5) ?
    Ba2 Br4 La2 Br4 . . . 4_575 125.82(2) ?
    Ba2 Br4 La2 Br4 16_645 . . 2_775 -176.92(4) ?
    Ba2 Br4 La2 Br4 4_575 . . 2_775 -64.63(4) ?
    Ba2 Br4 La2 Br4 . . . 2_775 64.33(3) ?
data_global
_journal_date_recd_electronic     2011-06-25
_journal_date_accepted     2011-09-13
_journal_name_full     'Acta Crystallographica, Section E'
_journal_year     2011
_journal_volume     67
_journal_issue     10
_journal_page_first     i53
_journal_page_last     i54
_journal_paper_category     QI
_journal_coeditor_code     RU2009
_publ_contact_author_name     'Yetta Eagleman'
_publ_contact_author_address
;
Lawrence Berkeley National Laboratory
One Cyclotron Rd, Berkeley
CA 94720
USA
;
_publ_contact_author_email     'ydeagleman@lbl.gov'
_publ_contact_author_fax     '510-486-4768'
_publ_contact_author_phone     '510-486-7537'
_publ_section_title
;
Ba~11~La~4~Br~34~: a new barium lanthanum bromide
;
loop_
    _publ_author_name
    _publ_author_footnote
    _publ_author_address
    'Eagleman, Yetta' .
;
Lawrence Berkeley National Laboratory
One Cyclotron Rd, Berkeley
CA 94720
USA
;
    'Wu, Guang' .
;
Department of Chemistry and Biochemistry
University of California Santa Barbara
Santa Barbara, CA 93106
USA
;
    'Gundiah, Gautam' .
;
Lawrence Berkeley National Laboratory
One Cyclotron Rd, Berkeley
CA 94720
USA
;
    'Bourret-Courchesne, Edith' .
;
Lawrence Berkeley National Laboratory
One Cyclotron Rd, Berkeley
CA 94720
USA
;
    'Derenzo, Stephen' .
;
Lawrence Berkeley National Laboratory
One Cyclotron Rd, Berkeley
CA 94720
USA
;
