# Supplementary material for: Ba11La4Br34: a new barium lanthanum bromide
Source: Acta Crystallogr Sect E Struct Rep Online. 2011 Sep 20;67(Pt 10):i53–4. doi: 10.1107/S1600536811037354 (PMC3201288; doi:10.1107/S1600536811037354)
Supplement: Supplementary file 2 [file e-67-00i53-Isup2.hkl]

# 
# h,k,l, Fc-squared, Fo-squared, sigma(Fo-squared) and status flag 
# 
data_I
_shelx_title ' 11971 in I4/m' 
_shelx_refln_list_code          4 
_shelx_F_calc_maximum     1645.65 
_exptl_crystal_F_000      4068.00 
_reflns_d_resolution_high  0.7997 
 
loop_ 
 _symmetry_equiv_pos_as_xyz 
 'x, y, z' 
 '-x, -y, z' 
 '-y, x, z' 
 'y, -x, z' 
 'x+1/2, y+1/2, z+1/2' 
 '-x+1/2, -y+1/2, z+1/2' 
 '-y+1/2, x+1/2, z+1/2' 
 'y+1/2, -x+1/2, z+1/2' 
 '-x, -y, -z' 
 'x, y, -z' 
 'y, -x, -z' 
 '-y, x, -z' 
 '-x+1/2, -y+1/2, -z+1/2' 
 'x+1/2, y+1/2, -z+1/2' 
 'y+1/2, -x+1/2, -z+1/2' 
 '-y+1/2, x+1/2, -z+1/2' 
 
_cell_length_a    11.9091 
_cell_length_b    11.9091 
_cell_length_c    22.8882 
_cell_angle_alpha  90.000 
_cell_angle_beta   90.000 
_cell_angle_gamma  90.000 
 
_shelx_F_squared_multiplier     1.000 
 
loop_ 
 _refln_index_h 
 _refln_index_k 
 _refln_index_l 
 _refln_F_squared_calc 
 _refln_F_squared_meas 
 _refln_F_squared_sigma 
 _refln_observed_status 
   1   1   0     5487.83     5774.63    670.58 o 
   0   2   0     7954.63     9865.37   1376.32 o 
   2   2   0     7274.20    13218.35   1895.44 o 
   1   3   0      107.44      658.29    935.28 o 
   3   3   0   725053.94   840180.69  40125.28 o 
   0   4   0     2904.82     1828.72   1148.26 o 
   4   4   0    81042.24    80035.91   2895.97 o 
  -3   5   0   253633.61   273545.59  10651.33 o 
  -1   5   0      106.12      819.92   1326.20 o 
   1   5   0    25694.89    26630.86   2702.62 o 
   3   5   0    53357.22    62363.42   3820.28 o 
   5   5   0   152779.08   161127.27   7347.49 o 
  -4   6   0   111014.98   102996.62   3569.89 o 
  -2   6   0  2708150.00  2327959.50 122680.41 o 
   0   6   0   149555.53   171694.44   9211.38 o 
   2   6   0    39413.04    43256.08   4019.70 o 
   4   6   0    36393.72    36116.55   2739.45 o 
   6   6   0   224572.23   238066.34   5552.77 o 
  -5   7   0      167.43      842.08   2259.11 o 
  -3   7   0    67572.78    63548.93   4610.34 o 
  -1   7   0   668918.50   772672.75  32411.27 o 
   1   7   0   112278.04   106472.19   7092.29 o 
   3   7   0   273253.91   308377.56  12295.22 o 
   5   7   0   594246.31   706038.94  30949.46 o 
   7   7   0   600860.06   687173.31  57744.55 o 
  -6   8   0   960099.19  1017000.56  55186.43 o 
  -4   8   0   198539.61   191266.86  15593.14 o 
  -2   8   0   219247.81   215684.50  22586.62 o 
   0   8   0     7563.63     5508.07   2570.36 o 
   2   8   0    31760.83    23172.88   3515.09 o 
   4   8   0  1162395.25  1350003.88  76363.27 o 
   6   8   0   312135.78   379051.63  50253.28 o 
   8   8   0      606.19     1484.17   3778.02 o 
  -7   9   0    21504.08    15843.86   4249.86 o 
  -5   9   0   605349.25   650946.44  20439.59 o 
  -3   9   0    11315.38     9057.33   3644.57 o 
  -1   9   0   352825.50   376169.81  20161.21 o 
   1   9   0    15717.64    13489.61   3420.79 o 
   3   9   0    14836.49     6062.22   3364.34 o 
   5   9   0     5902.76     5244.74   3634.62 o 
   7   9   0   112124.20   149916.06  30990.34 o 
   9   9   0     2075.62    -1317.02   4804.11 o 
  -8  10   0    31010.46    22108.84   7174.99 o 
  -6  10   0    55944.43    64745.92   6375.34 o 
  -4  10   0    35767.88    28107.36   4796.27 o 
  -2  10   0      162.82     2352.18   3618.71 o 
   0  10   0  1077152.00  1129300.88  47319.49 o 
   2  10   0   719640.63   820478.06  56925.39 o 
   4  10   0     1944.49     2850.10   3593.28 o 
   6  10   0      315.59     7749.82   4872.90 o 
   8  10   0   152675.25   181392.42  43361.56 o 
  10  10   0   208490.97   304766.00  59744.75 o 
  -9  11   0    48785.94    54392.50  10667.75 o 
  -7  11   0    92838.69   116612.83  16705.39 o 
  -5  11   0   251494.03   260059.61   9796.09 o 
  -3  11   0    17110.10    16257.52   4707.24 o 
  -1  11   0      784.11      789.13   4469.69 o 
   1  11   0    90340.16    96202.09   9994.57 o 
   3  11   0    96298.94   100528.16   6738.21 o 
   5  11   0   375309.69   460096.91  57019.61 o 
   7  11   0   174974.09   207060.19  53319.93 o 
   9  11   0    49497.25    67341.12  15481.36 o 
  -8  12   0   226570.16   288989.38  36157.17 o 
  -6  12   0    11236.39     8904.63   5690.94 o 
  -4  12   0   574561.13   626302.56  18262.35 o 
  -2  12   0   109715.73   118928.65  11636.22 o 
   0  12   0    43106.13    39932.93   5460.29 o 
   2  12   0    65159.15    62995.78   6806.15 o 
   4  12   0   150317.86   164530.91  20689.97 o 
   6  12   0   621287.81   842726.88 150545.69 o 
   8  12   0   136392.58   178664.94  41149.23 o 
  -7  13   0     6219.52     5815.04   9242.10 o 
  -5  13   0   113431.20   125094.59  13377.56 o 
  -3  13   0   144319.59   137764.39   8875.96 o 
  -1  13   0    75470.33    61123.80   6589.10 o 
   1  13   0   292452.56   270376.78  13931.45 o 
   3  13   0    88001.23    87021.62   7426.65 o 
   5  13   0      679.91      869.40   6040.79 o 
   7  13   0     3009.87     1117.88   7816.26 o 
  -4  14   0   107371.69   104936.15  16172.56 o 
  -2  14   0       42.26    -1814.67   5303.23 o 
   0  14   0   232843.84   235511.33  12173.35 o 
   2  14   0   218276.58   224144.23  17658.94 o 
   4  14   0   297745.38   306491.44  26198.26 o 
   0   1   1       25.07     1115.09    318.91 o 
  -1   2   1       56.89      422.69    430.25 o 
   0   3   1    17633.46    22107.64   1641.19 o 
   2   3   1    74721.09    73984.06   3924.09 o 
  -3   4   1    19111.44    25110.62   1298.41 o 
   1   4   1   480733.00   514334.69  35014.39 o 
   3   4   1     2101.85     2434.17   1003.16 o 
  -4   5   1      869.98     1942.20   1106.77 o 
  -2   5   1    37685.32    41019.96   1890.21 o 
   0   5   1    19885.74    22428.11   1354.29 o 
   2   5   1     4870.35     6558.67   1107.87 o 
   4   5   1     8687.39     6756.85   1253.88 o 
  -5   6   1    12189.73    11323.15   1568.42 o 
  -3   6   1   255431.64   270466.34  10120.23 o 
  -1   6   1     9315.17     7633.22   1233.82 o 
   1   6   1     8617.30     6505.53   1198.64 o 
   3   6   1    71405.09    80248.61   2369.58 o 
   5   6   1    12905.18     7048.15   1563.49 o 
  -6   7   1    43665.73    44038.75   2634.17 o 
  -4   7   1    40845.71    47573.89   2327.55 o 
  -2   7   1     4916.91     4481.69   1349.00 o 
   0   7   1      236.54     2326.15   1480.12 o 
   2   7   1      268.30      443.90   1339.01 o 
   4   7   1     5536.67     4523.41   1594.43 o 
   6   7   1     2228.20     1549.78   1758.64 o 
  -7   8   1    33834.12    35747.84   3728.87 o 
  -5   8   1     4731.10     3118.65   1856.40 o 
  -3   8   1   123123.11   128294.70   6395.99 o 
  -1   8   1    45761.98    55359.66   2429.68 o 
   1   8   1    90332.13    89274.07   4063.61 o 
   5   8   1     7384.57     6748.16   2155.57 o 
   7   8   1    71031.67    84732.21   7985.57 o 
  -8   9   1    23696.90    29036.75   3923.24 o 
  -6   9   1      212.16    -1581.05   2381.63 o 
  -4   9   1    35727.32    32301.27   2843.71 o 
  -2   9   1     6346.11     3736.46   2291.05 o 
   0   9   1     6658.79     5913.47   2240.27 o 
   2   9   1     1997.77     3557.35   2242.54 o 
   4   9   1    26205.23    27079.08   2929.34 o 
   6   9   1      227.34     2050.92   2825.61 o 
   8   9   1        3.63    -1849.06   3089.24 o 
  -7  10   1     2069.09     2373.55   4104.53 o 
  -5  10   1    97246.41    94573.66   4730.94 o 
  -3  10   1    39081.29    34877.87   3386.78 o 
  -1  10   1   210386.05   223955.28   8472.55 o 
   1  10   1    28100.28    25189.35   3003.41 o 
   3  10   1    12275.63    11156.62   2752.33 o 
   5  10   1     7877.54     6008.05   2773.21 o 
   7  10   1     2240.92     1745.20   3361.33 o 
   9  10   1    73319.83    85987.80  17624.77 o 
 -10  11   1     2707.21     6313.19   7598.77 o 
  -8  11   1    53540.40    50737.25   7404.45 o 
  -6  11   1     2295.48     -453.46   3407.94 o 
  -4  11   1    12232.11     9473.09   3258.32 o 
  -2  11   1   107367.47   108009.48   4924.56 o 
   0  11   1     7254.11     1977.27   2685.48 o 
   2  11   1    23560.49    23649.00   3240.93 o 
   4  11   1    14003.60    17989.27   3228.92 o 
   6  11   1   170887.47   232630.31  28248.17 o 
   8  11   1    57875.02    59464.22  10541.25 o 
  10  11   1    25271.00    56355.07  20859.48 o 
  -7  12   1    10726.74     7455.63   5049.81 o 
  -5  12   1    24964.16    21040.77   4133.92 o 
  -3  12   1     9475.10     3608.64   3318.76 o 
  -1  12   1     2184.08     2917.83   3017.01 o 
   1  12   1    20299.04    23344.12   3504.71 o 
   3  12   1    16738.84    15022.89   3402.33 o 
   5  12   1    43415.52    42446.16   5936.02 o 
   7  12   1     4925.32     9358.22   4441.77 o 
  -6  13   1    45683.86    43771.71   5694.43 o 
  -4  13   1    83841.42    94432.84   5712.32 o 
  -2  13   1     9702.35     5552.07   3764.55 o 
   0  13   1     1739.20     3630.39   3295.45 o 
   2  13   1      359.71     3765.63   3451.60 o 
   4  13   1    34102.88    31967.68   4303.08 o 
   6  13   1     2813.12     6671.56   4487.80 o 
  -5  14   1     5493.20     1508.14   6825.71 o 
  -3  14   1    52146.30    43589.98   5864.55 o 
  -1  14   1    57542.50    55489.75   4853.33 o 
   1  14   1    20047.07    14477.79   3999.46 o 
   3  14   1    13921.97    14231.78   4264.69 o 
   5  14   1    14165.26     5144.70   9408.68 o 
   1   1   2    29429.62    28366.24   1445.49 o 
   0   2   2     1454.70     2094.13    440.12 o 
   2   2   2      119.45     -183.90    550.10 o 
  -1   3   2    69090.94    87875.12   2550.70 o 
   1   3   2     1600.00     3523.01    766.51 o 
  -2   4   2     6205.57    11088.23   1258.68 o 
   0   4   2      565.50      355.01    759.82 o 
   2   4   2    15378.89    17070.40   1107.56 o 
   4   4   2     4678.81     5962.61   1094.73 o 
  -3   5   2    27066.73    23932.93   1431.70 o 
  -1   5   2     4815.97     4772.90   1009.55 o 
   1   5   2    93344.25   103918.41   5471.92 o 
   3   5   2    22360.88    16801.22   1329.46 o 
   5   5   2    70996.23    72521.27   3076.19 o 
  -4   6   2    35230.20    38221.73   2170.83 o 
  -2   6   2    57540.05    63886.11   2690.40 o 
   0   6   2     8840.50     3474.55   1421.53 o 
   2   6   2    25151.30    22355.51   1617.18 o 
   4   6   2    13134.54    13763.08   1595.12 o 
   6   6   2     3097.55     3837.41   1600.87 o 
  -5   7   2     7878.46     9783.87   1840.68 o 
  -3   7   2    58644.98    58128.46   2817.19 o 
  -1   7   2    22239.34    19639.93   1829.71 o 
   1   7   2    76432.17    78814.96   3001.11 o 
   3   7   2    19952.04    24293.17   1795.14 o 
   5   7   2       20.32     1116.42   1733.71 o 
   7   7   2     1752.78     -663.98   2065.45 o 
  -6   8   2     4774.54     6949.04   2059.51 o 
  -4   8   2    51876.98    55979.05   2830.11 o 
  -2   8   2    13638.19    13821.40   2067.76 o 
   0   8   2        9.64     -459.27   1739.94 o 
   2   8   2    14260.71    15768.20   2322.31 o 
   4   8   2      271.47      659.57   1893.95 o 
   6   8   2     2484.84     3829.36   2333.61 o 
   8   8   2     5822.79     5157.62   2736.64 o 
  -7   9   2   124681.36   134301.52   8543.36 o 
  -5   9   2      291.50      672.70   2278.65 o 
  -3   9   2    95864.25    98095.83   4789.47 o 
  -1   9   2    98411.08   118376.56   4318.55 o 
   1   9   2    12861.08    10838.92   2366.44 o 
   3   9   2     8144.81     8026.54   2394.64 o 
   5   9   2    90159.63   108316.40   7643.87 o 
   7   9   2    45945.17    46627.99   6494.74 o 
   9   9   2       38.12      250.62   3854.42 o 
  -8  10   2    11888.70    17264.46   4799.84 o 
  -6  10   2     8547.32     6308.96   3177.94 o 
  -4  10   2     2357.77     1755.82   2732.76 o 
  -2  10   2      332.84     1129.72   2463.01 o 
   0  10   2     6501.34     5433.00   2536.77 o 
   2  10   2     7051.33     6483.36   2556.55 o 
   4  10   2      319.61     2059.17   2725.54 o 
   6  10   2      547.33    -2103.08   3145.28 o 
   8  10   2     2357.98     1627.28   3572.02 o 
  10  10   2     6941.72     9887.88   6280.90 o 
  -9  11   2       26.80     -625.76   5569.94 o 
  -7  11   2    77196.53    80462.34   9760.43 o 
  -5  11   2    45862.80    44171.75   4219.93 o 
  -3  11   2      958.09     2184.71   2952.57 o 
  -1  11   2     1036.04     -106.54   2861.40 o 
   1  11   2    84176.41    91319.23   4535.91 o 
   3  11   2    44044.22    39672.37   3731.61 o 
   5  11   2     2815.85     2961.10   3060.32 o 
   7  11   2      216.49      357.14   3666.52 o 
   9  11   2      179.28    -1330.32   4853.66 o 
  -8  12   2     2171.04      -24.74   5303.92 o 
  -6  12   2     2224.11     2257.41   4203.94 o 
  -4  12   2     2252.29      862.36   3400.22 o 
  -2  12   2    46341.28    48144.68   5101.79 o 
   0  12   2      168.39     -227.37   2956.63 o 
   2  12   2    18577.03    15502.46   3388.48 o 
   4  12   2     7190.70     7976.72   3409.77 o 
   6  12   2     1837.48     2992.62   3960.80 o 
   8  12   2      248.27     2654.07   4507.56 o 
  -7  13   2      230.80     -244.08   7710.40 o 
  -5  13   2    23460.79    13293.89   4612.53 o 
  -3  13   2    27368.46    22563.40   4490.41 o 
  -1  13   2    56962.55    51993.38   4511.84 o 
   1  13   2    33765.02    31376.11   4074.82 o 
   3  13   2     4749.57     9768.80   3660.64 o 
   5  13   2      440.87      616.34   4186.01 o 
   7  13   2    57896.24    88610.40  14682.55 o 
  -4  14   2      460.53       42.58   6541.65 o 
  -2  14   2     8892.57     5017.92   4244.81 o 
   0  14   2      107.59     2281.31   3986.81 o 
   2  14   2    11794.92    14819.85   4327.91 o 
   4  14   2      381.44     6140.14   6477.26 o 
   0   1   3    32843.93    28195.17   1982.01 o 
  -1   2   3     5308.08     3024.83    518.84 o 
  -2   3   3    48853.09    51839.17   1768.07 o 
   0   3   3    11645.96    12907.49    811.72 o 
  -3   4   3  1245209.63  1279571.88  42278.63 o 
  -1   4   3   351063.16   359431.25  15280.36 o 
   1   4   3   148616.63   142070.61   6009.44 o 
   3   4   3   144424.67   168546.98   4902.47 o 
  -4   5   3    24572.30    31893.25   1652.94 o 
  -2   5   3    96879.38    95525.90   3387.41 o 
   0   5   3  1198184.63  1189434.63  55150.07 o 
   2   5   3   274714.28   264838.50  10820.33 o 
   4   5   3   135717.61   144262.02   5400.25 o 
  -5   6   3    65103.28    66947.49   3624.94 o 
  -3   6   3      434.03     1261.55   1130.63 o 
  -1   6   3     6594.80     6117.77   1594.74 o 
   1   6   3    34534.54    34212.93   2519.80 o 
   3   6   3   743385.13   798868.13  18944.01 o 
   5   6   3   289420.84   348918.75  11307.63 o 
  -6   7   3   127813.46   133278.75   5753.10 o 
  -4   7   3   328622.16   356819.41  11244.01 o 
  -2   7   3   383745.44   395207.91  18733.53 o 
   0   7   3   220773.17   255935.00   8511.52 o 
   2   7   3   109328.23   118809.03   3552.74 o 
   4   7   3       22.82     1161.34   1597.20 o 
  -7   8   3   110720.82   122493.69   7065.88 o 
  -5   8   3    93768.42   102700.20   5926.35 o 
  -3   8   3    47623.23    51533.39   3229.03 o 
  -1   8   3   311156.75   354322.81  12077.49 o 
   1   8   3   419724.78   418938.59  14402.67 o 
   3   8   3   180127.14   189048.13   4206.38 o 
   5   8   3       55.27     1402.84   2004.99 o 
   7   8   3   144607.55   164529.77  13683.16 o 
  -8   9   3    53048.82    55162.76   6743.31 o 
  -6   9   3    34094.00    28902.03   3050.12 o 
  -4   9   3    52465.39    51804.05   3188.37 o 
  -2   9   3    77180.59    85949.75   3959.21 o 
   0   9   3     5394.44     2255.92   1904.67 o 
   2   9   3   288198.09   295066.25  10465.57 o 
   4   9   3    87725.80    98614.26   4460.83 o 
   6   9   3    41479.58    42794.21   5757.32 o 
   8   9   3      215.57     2474.59   3277.46 o 
  -9  10   3   185426.53   222955.02  23104.77 o 
  -7  10   3    61446.02    60575.04   5072.62 o 
  -5  10   3     2508.73     1995.24   2922.19 o 
  -3  10   3   424845.84   498480.50  13010.03 o 
  -1  10   3    14317.36    12512.18   3045.30 o 
   1  10   3    25834.37    20631.52   2914.38 o 
   3  10   3    27033.03    30437.56   3233.63 o 
   5  10   3   106315.55   127840.34   9640.42 o 
   7  10   3   131969.52   180355.20  23569.02 o 
   9  10   3    95343.34   123204.17  15009.74 o 
  -6  11   3   103940.81   120434.95   9808.90 o 
  -4  11   3    25707.56    19772.48   3538.68 o 
  -2  11   3     1953.29     6445.01   2896.36 o 
   0  11   3   310401.16   314560.00  16099.89 o 
   2  11   3     7582.48     7680.23   2900.50 o 
   4  11   3     5824.38    11261.60   3230.42 o 
   6  11   3    98359.15   113943.22  14963.48 o 
   8  11   3    26696.02    27265.10   6543.54 o 
  -7  12   3    97606.20    96763.11   8078.73 o 
  -5  12   3    54186.30    50893.36   4677.35 o 
  -3  12   3    35813.14    31741.06   4386.44 o 
  -1  12   3    25574.32    24426.31   3596.21 o 
   1  12   3    69482.11    65424.75   4457.63 o 
   3  12   3   133486.23   138149.30   6358.37 o 
   5  12   3     3216.71     5836.97   3678.11 o 
   7  12   3     2496.37     6679.00   4247.08 o 
  -6  13   3     3072.39     2198.19   5229.30 o 
  -4  13   3   195483.52   183156.67   7463.34 o 
  -2  13   3    46805.69    46162.08   5390.31 o 
   0  13   3     9031.01     7777.67   3487.84 o 
   2  13   3      717.49     4110.15   3481.73 o 
   4  13   3    35619.70    33532.11   4356.13 o 
   6  13   3    52895.05    85269.72  12177.38 o 
  -3  14   3     1158.45     4569.25   4901.16 o 
  -1  14   3   302738.47   286485.91  10935.87 o 
   1  14   3    10027.74    14419.06   4280.74 o 
   3  14   3    10557.01    11490.11   4409.29 o 
   1   1   4     7125.36     8781.00    629.28 o 
   0   2   4    28822.24    28338.72   3022.24 o 
   2   2   4    78009.39    89174.45   4043.34 o 
  -1   3   4   173618.17   179229.23   7856.25 o 
   1   3   4   400319.06   425523.19  16311.69 o 
   3   3   4    80918.85    75909.26   2710.72 o 
  -2   4   4    85936.63    78352.36   2643.31 o 
   0   4   4       57.01      926.39    855.11 o 
   2   4   4   157683.89   169409.91   7001.24 o 
   4   4   4     4939.32     2682.17   1022.53 o 
  -3   5   4      209.11     -122.49    956.61 o 
  -1   5   4     8960.68     9674.12   1288.27 o 
   1   5   4     9398.91    10558.98   1155.98 o 
   3   5   4    11555.49     6623.16   1293.65 o 
   5   5   4    17838.58    17250.96   1596.29 o 
  -4   6   4   346332.75   380047.47  15896.57 o 
  -2   6   4    38995.11    30408.73   1570.83 o 
   0   6   4    16182.68    17183.33   1567.98 o 
   2   6   4    12681.94    10947.56   1444.10 o 
   4   6   4    34303.44    41354.46   2007.40 o 
   6   6   4    78739.02    84918.84   3858.27 o 
  -5   7   4     6347.59     2446.27   1715.72 o 
  -3   7   4     4070.89     3044.17   1411.36 o 
  -1   7   4   164883.89   173367.31  10548.99 o 
   1   7   4    10997.00     8633.91   1574.04 o 
   3   7   4    11926.26    11156.71   1736.32 o 
   5   7   4    83202.19    82491.01   5536.81 o 
   7   7   4    40774.26    39097.58   2996.72 o 
  -6   8   4   120483.44   109476.70   6373.79 o 
  -4   8   4   119280.04   126712.33   4937.21 o 
  -2   8   4     3385.63     3230.92   1881.20 o 
   0   8   4    17823.16    15446.30   2405.67 o 
   2   8   4    53615.65    57027.42   2919.09 o 
   6   8   4    14214.60    14416.59   2478.70 o 
   8   8   4    36618.09    33876.40   4294.58 o 
  -7   9   4     6376.36     4942.77   2987.50 o 
  -5   9   4   158720.16   159369.25   6852.76 o 
  -3   9   4    18322.49    17100.96   2476.87 o 
  -1   9   4    92458.81   103891.71   4157.40 o 
   1   9   4     9209.79    10125.20   2226.32 o 
   3   9   4    37281.37    35758.18   3044.42 o 
   5   9   4     4602.58     3793.73   2584.93 o 
   7   9   4     1636.70     1311.43   3022.81 o 
   9   9   4    44522.58    55598.64   6509.32 o 
  -8  10   4    30075.75    33165.48   4475.41 o 
  -6  10   4   101955.61   107333.69   4993.77 o 
  -4  10   4    21436.10    19709.95   3223.01 o 
  -2  10   4    10414.25     8640.06   2770.27 o 
   0  10   4    80850.20    75024.97   3969.58 o 
   2  10   4    88748.94    81385.20   4836.47 o 
   4  10   4    47682.05    46144.35   3598.87 o 
   6  10   4       69.09     3062.15   3268.92 o 
   8  10   4     5516.91     1999.59   3723.96 o 
  10  10   4    77446.57    94866.60  19268.85 o 
  -9  11   4      139.75     -705.13   6232.32 o 
  -7  11   4     6274.93     3459.09   4167.86 o 
  -5  11   4    34489.31    32826.20   4015.17 o 
  -3  11   4    11548.96     9785.44   3119.34 o 
  -1  11   4   174562.70   181382.88   7797.34 o 
   1  11   4     8815.57    10320.89   2949.98 o 
   3  11   4      952.72     2332.69   2852.34 o 
   5  11   4    22041.84    24130.23   3620.08 o 
   7  11   4    12402.78    12943.56   4188.09 o 
   9  11   4    16080.83    13326.39   5415.64 o 
  -8  12   4    82348.28    93889.60   9367.51 o 
  -6  12   4      171.92    -3145.09   4506.79 o 
  -4  12   4    90375.88    85120.18   5660.30 o 
  -2  12   4    18326.60    14933.07   4112.48 o 
   0  12   4    12265.20    11570.00   3322.78 o 
   2  12   4    83114.44    83845.61   4821.84 o 
   4  12   4    47982.70    52176.26   4378.47 o 
   6  12   4    43352.86    51713.34   5916.98 o 
   8  12   4       91.91     1736.25   5370.33 o 
  -5  13   4      586.77    -2083.97   4805.96 o 
  -3  13   4       22.29    -2344.91   3911.24 o 
  -1  13   4      225.21    -1890.56   3574.72 o 
   1  13   4    34070.55    30765.25   4504.29 o 
   3  13   4    69642.56    82286.26   6026.41 o 
   5  13   4    32445.89    43548.17  10193.53 o 
  -4  14   4      562.02    -1846.19   6618.21 o 
  -2  14   4     3783.96     2319.35   4397.80 o 
   0  14   4    50292.45    48898.39   5248.45 o 
   2  14   4    66055.40    64067.21   5654.85 o 
   4  14   4    11067.85    14097.40   6847.41 o 
  -1   2   5    27843.05    32993.87   3008.04 o 
   1   2   5    51533.32    58593.06   1891.25 o 
  -2   3   5    22398.48    20685.23   1043.27 o 
   0   3   5    30771.30    34576.19   2175.01 o 
   2   3   5   333985.50   353378.19  15285.67 o 
  -3   4   5    36601.59    40847.43   1582.81 o 
  -1   4   5      194.07     1282.52    932.98 o 
   1   4   5    82520.37    72813.45   3504.44 o 
   3   4   5     4103.37     1978.25    933.97 o 
  -4   5   5   243279.28   277899.47  10523.16 o 
  -2   5   5     6711.24     5791.46    921.89 o 
   0   5   5    29917.72    33124.56   2556.65 o 
   2   5   5    11665.00    11568.97   1307.36 o 
   4   5   5    30101.68    33221.43   2105.84 o 
  -5   6   5   103005.75   116316.73   6631.59 o 
  -3   6   5    52841.70    49660.95   1978.69 o 
  -1   6   5    20980.95    19071.55   2214.54 o 
   1   6   5    19728.99    19353.37   1604.86 o 
   3   6   5    54229.84    50927.20   2541.89 o 
   5   6   5    22140.85    29473.74   2233.11 o 
  -6   7   5     8922.58     7200.73   2146.29 o 
  -4   7   5    22236.52    25368.86   2035.02 o 
  -2   7   5    10322.23     9216.86   1595.92 o 
   0   7   5    28661.54    33651.21   1999.35 o 
   2   7   5      136.00     1003.65   1459.19 o 
   4   7   5    61662.54    70951.05   3394.84 o 
   6   7   5    13625.74    11801.26   2234.91 o 
  -7   8   5        2.59     2232.28   2684.70 o 
  -5   8   5      511.54    -2016.95   2016.95 o 
  -3   8   5    11112.11     6650.39   2048.12 o 
  -1   8   5    11736.73    14832.60   2088.48 o 
   1   8   5    15877.63    14558.95   2103.19 o 
   3   8   5    55362.38    54337.34   2792.05 o 
   5   8   5    29708.15    28999.99   2486.62 o 
   7   8   5    32240.16    40059.46   3645.28 o 
  -8   9   5    32979.47    41579.38   4072.71 o 
  -6   9   5    59847.35    62061.33   3913.89 o 
  -4   9   5    30611.79    29819.35   2860.67 o 
  -2   9   5     5372.21     4597.58   2113.96 o 
   0   9   5     6957.06     5523.03   2140.68 o 
   2   9   5     7345.98     7263.69   2225.65 o 
   4   9   5    92771.00   107592.28   4047.28 o 
   6   9   5    30280.17    39762.30   4007.95 o 
   8   9   5    75928.76    86366.83  10712.37 o 
  -9  10   5      323.64      215.60   4441.93 o 
  -7  10   5      376.90    -1449.96   3157.38 o 
  -5  10   5     6351.44     4108.02   2656.95 o 
  -3  10   5    10697.35     6572.37   2711.00 o 
  -1  10   5    48096.84    45116.18   4045.92 o 
   1  10   5    18976.59    13694.49   2779.08 o 
   3  10   5    16861.70    16883.56   2979.91 o 
   5  10   5    13361.29    13153.23   3059.94 o 
   7  10   5      166.65      -13.17   3445.32 o 
   9  10   5    50816.21    85874.19  12308.70 o 
  -8  11   5    16633.82    17528.65   5942.04 o 
  -6  11   5    45336.37    40632.94   5398.87 o 
  -4  11   5     7455.73     6785.41   3428.04 o 
  -2  11   5     6113.69     4955.37   3236.52 o 
   0  11   5    14779.63    12278.91   3034.86 o 
   2  11   5    15193.99    11240.24   3096.66 o 
   4  11   5        8.04      764.88   3004.06 o 
   6  11   5     7479.60     9952.23   3875.43 o 
   8  11   5     8204.71    14034.08   5075.24 o 
  -7  12   5    22087.58    16466.40   5355.36 o 
  -5  12   5        1.01    -2030.94   4394.37 o 
  -3  12   5     2793.98     2303.96   3567.67 o 
  -1  12   5    36963.46    37812.52   4306.51 o 
   1  12   5    25430.42    22564.92   3810.90 o 
   3  12   5    76589.80    73539.91   5021.22 o 
   5  12   5     1183.10     1122.18   3933.17 o 
   7  12   5      518.73     3308.77   4524.29 o 
  -6  13   5     8275.35     7428.08   5901.16 o 
  -4  13   5      893.75     2412.21   4182.54 o 
  -2  13   5    17547.62     9727.86   4505.82 o 
   0  13   5      292.81      548.03   3600.58 o 
   2  13   5    49746.75    51699.59   4892.73 o 
   4  13   5     6643.82    17138.28   4239.51 o 
   6  13   5     6909.62     9039.45   6793.46 o 
  -3  14   5     3126.68      961.26   6839.42 o 
  -1  14   5    11516.49    11310.49   4364.59 o 
   1  14   5     9096.73    11123.25   4318.06 o 
   3  14   5     3929.44     5129.25   6248.83 o 
   1   1   6     2586.65     4247.06    709.46 o 
   0   2   6   170710.66   175241.16  10213.68 o 
   2   2   6    67252.25    65754.71   2870.07 o 
   1   3   6   217977.06   241641.00   9791.97 o 
   3   3   6    59948.23    67116.18   3188.81 o 
  -2   4   6     4187.37     5112.52    911.23 o 
   0   4   6   301027.81   305005.03  14028.38 o 
   4   4   6     1998.23     1451.30   1051.50 o 
  -3   5   6   101705.60   104512.89   4111.16 o 
  -1   5   6    20551.37    20956.87   2055.81 o 
   1   5   6      400.34     2060.92   1011.02 o 
   3   5   6    71367.31    71967.27   3868.60 o 
   5   5   6  2086376.00  2125675.00 109230.41 o 
  -4   6   6   460463.78   474649.38  16396.67 o 
  -2   6   6    94732.39   103188.53   4473.07 o 
   0   6   6   294676.94   307908.50  12826.41 o 
   2   6   6   322987.47   316280.50  10249.02 o 
   4   6   6    77143.16    75416.40   4364.48 o 
   6   6   6     3842.91     3179.37   1867.21 o 
  -5   7   6    91584.69    85003.34   4393.91 o 
  -3   7   6    35945.20    34383.97   2440.59 o 
  -1   7   6      357.57      103.35   1601.05 o 
   1   7   6  2134402.50  1996050.88  56827.36 o 
   3   7   6   254368.78   259489.09   9327.60 o 
   5   7   6    32599.06    38689.78   4021.30 o 
   7   7   6    23623.51    24842.34   2750.74 o 
  -6   8   6   113518.13   132271.06   9017.29 o 
  -4   8   6   237685.53   244131.58   9399.98 o 
  -2   8   6    20290.15    21741.55   2644.88 o 
   0   8   6    24446.99    24733.93   2499.33 o 
   2   8   6   177125.13   187389.11   5933.79 o 
   4   8   6    20284.96    16040.28   2280.18 o 
   6   8   6    40049.41    38762.81   4240.33 o 
   8   8   6   339861.31   428064.09  40757.53 o 
  -7   9   6   112235.29   119076.98  10951.38 o 
  -5   9   6      520.90      465.82   2298.73 o 
  -3   9   6   924093.06  1017687.13  34985.22 o 
  -1   9   6   161900.56   153436.55   4655.97 o 
   1   9   6    12356.37    10114.37   2279.91 o 
   3   9   6     8818.20     5769.61   2295.35 o 
   5   9   6   175457.44   212211.66  16933.09 o 
   7   9   6   526017.63   627208.00  63636.72 o 
   9   9   6   141219.33   143507.77  12760.08 o 
  -8  10   6   107337.49   106306.32  11036.58 o 
  -6  10   6     3338.78     2659.86   3356.17 o 
  -4  10   6    15810.96    12368.40   2971.33 o 
  -2  10   6   337540.06   358993.25   9162.57 o 
   0  10   6   106789.13   110838.95   4554.76 o 
   2  10   6   304071.06   333926.81  10596.35 o 
   4  10   6   243594.17   279973.38  16520.66 o 
   6  10   6    33148.38    35459.83   4522.18 o 
   8  10   6    36641.16    50214.54   7092.32 o 
  10  10   6    85535.34    99615.38  20333.26 o 
  -9  11   6    13404.17    15961.14  10335.47 o 
  -7  11   6   235590.22   243507.73  14283.40 o 
  -5  11   6    53696.95    49875.42   5334.64 o 
  -3  11   6    54463.78    50536.28   4521.03 o 
  -1  11   6     5473.93     5571.98   3503.09 o 
   1  11   6    30053.58    23247.51   3672.40 o 
   3  11   6   566618.88   622575.56  25012.51 o 
   5  11   6   288522.25   341191.97  39666.00 o 
   7  11   6      153.60     -840.50   4009.80 o 
   9  11   6     4076.67     9460.03   9093.70 o 
  -8  12   6    48596.47    44677.16  13146.00 o 
  -6  12   6   248447.06   233842.56  11949.92 o 
  -4  12   6   101980.66   100356.48   5949.14 o 
  -2  12   6   252833.27   245482.78   9818.32 o 
   0  12   6    36606.56    31842.78   4145.72 o 
   2  12   6     5732.29     5053.65   3416.37 o 
   4  12   6    18639.43    18231.48   3953.46 o 
   6  12   6    27259.99    30880.45   6212.66 o 
   8  12   6     7773.74     6798.73  14696.45 o 
  -5  13   6    46221.87    52583.55   6265.59 o 
  -3  13   6    22446.14    20211.38   4463.17 o 
  -1  13   6   240816.03   227554.69   8062.97 o 
   1  13   6   212075.27   196123.22  16384.54 o 
   3  13   6    34120.86    36698.90   4943.62 o 
   5  13   6    68307.98    82335.68  10786.05 o 
  -4  14   6      932.90     8942.86  15084.34 o 
  -2  14   6     6212.89     6639.49   5099.01 o 
   0  14   6    76115.87    69362.38   5693.13 o 
   2  14   6    69611.83    68580.25   6352.59 o 
   4  14   6   112115.46    90980.09  19092.46 o 
   0   1   7   193109.39   217819.39   7281.89 o 
  -1   2   7   714435.88   644319.19  39158.14 o 
  -2   3   7   299712.63   272563.25  14423.43 o 
   0   3   7   165186.34   152592.38  11190.91 o 
   2   3   7      937.34      700.53    840.75 o 
  -3   4   7    19612.79    19479.08   1299.50 o 
  -1   4   7    18787.11    24593.09   1648.01 o 
   1   4   7    13807.20    12010.31   1165.10 o 
   3   4   7    27237.63    22000.67   1454.53 o 
  -4   5   7    44708.97    38588.23   2277.80 o 
  -2   5   7     9234.06     5237.90   1050.23 o 
   0   5   7    18728.71    16766.03   1393.69 o 
   2   5   7   300621.25   308117.94  12758.33 o 
   4   5   7   584647.50   640096.75  34364.51 o 
  -5   6   7    20965.62    20651.49   1937.74 o 
  -3   6   7     4101.75     2932.78   1173.51 o 
  -1   6   7     5806.01     4326.72   1355.33 o 
   1   6   7   150351.39   152435.55   5475.61 o 
   3   6   7     7401.12     6147.14   1529.68 o 
   5   6   7   264981.97   303339.13  20586.75 o 
  -6   7   7     5228.68     3297.58   2166.89 o 
  -4   7   7    97788.54   103108.60   4825.67 o 
  -2   7   7   123251.95   123072.08   6418.17 o 
   0   7   7   750755.06   731761.94  31790.49 o 
   2   7   7    65070.90    72076.46   2631.18 o 
   4   7   7     4866.88     3818.69   1791.35 o 
   6   7   7      152.69     1026.37   2072.26 o 
  -7   8   7    41126.11    42125.04   5744.49 o 
  -5   8   7     2592.00     3356.43   2202.44 o 
  -3   8   7    47910.34    37637.57   2728.45 o 
  -1   8   7   105618.66   110057.66   3888.65 o 
   1   8   7     9130.48     6059.52   1958.69 o 
   3   8   7    18570.19    18825.68   2234.43 o 
   5   8   7     8113.85     8001.19   2232.80 o 
   7   8   7    69060.46    84823.98   9452.71 o 
  -8   9   7   142742.06   156925.33  17047.10 o 
  -6   9   7     6365.87     5276.26   3215.02 o 
  -4   9   7   263451.28   259841.19   8743.66 o 
  -2   9   7       29.67     -498.87   2197.68 o 
   0   9   7      203.94     -720.86   2008.81 o 
   2   9   7      120.56      445.50   2101.52 o 
   4   9   7    35693.16    34455.72   3070.96 o 
   6   9   7   425802.28   577832.31  64138.06 o 
   8   9   7    19270.29    19991.34   4168.01 o 
  -9  10   7    16435.69     9970.35   4709.18 o 
  -7  10   7   146918.36   150134.63  11070.36 o 
  -5  10   7   137661.06   124744.15   7070.76 o 
  -3  10   7      239.50      489.57   2927.84 o 
  -1  10   7      654.66      755.90   2665.28 o 
   1  10   7      409.09     -417.53   2484.23 o 
   3  10   7     1004.56     1801.55   2774.82 o 
   5  10   7    23325.89    19264.29   3679.88 o 
   7  10   7   115118.38   161313.30  25098.97 o 
   9  10   7     3632.78     5053.84   5614.89 o 
  -8  11   7    46319.62    46879.53   6252.67 o 
  -6  11   7     4505.03     3937.89   4492.01 o 
  -4  11   7      130.49      805.87   3487.03 o 
  -2  11   7   138910.78   141336.05   5915.46 o 
   0  11   7    74132.55    83079.30   4960.55 o 
   2  11   7   291001.31   294145.34   9766.18 o 
   4  11   7    55312.20    66282.85   6596.41 o 
   6  11   7    93626.63   127185.25  14604.07 o 
   8  11   7    18111.55    11859.13   8281.67 o 
  -7  12   7      499.24    -3508.40   4882.23 o 
  -5  12   7    42584.70    37107.97   5429.59 o 
  -3  12   7    11024.94     9528.26   3879.63 o 
  -1  12   7    33304.53    27463.37   3975.78 o 
   1  12   7   130137.95   135164.61   6149.46 o 
   3  12   7     9630.55    12563.38   3735.81 o 
   5  12   7     8677.38    10004.55   4127.27 o 
   7  12   7    30858.12    41205.30   7807.57 o 
  -6  13   7   144546.11   139615.06  15656.22 o 
  -4  13   7    97820.12   109000.34   9272.11 o 
  -2  13   7   192187.42   186572.27   8004.40 o 
   0  13   7     3306.82     4741.58   3759.53 o 
   2  13   7      136.84     3929.97   3874.03 o 
   4  13   7     5435.36     5025.74   4074.92 o 
   6  13   7     4598.49     4965.21   8239.68 o 
  -3  14   7   150790.80   145779.56  13889.04 o 
  -1  14   7    22657.66    19690.13   6181.50 o 
   1  14   7    42068.79    46865.38   5875.95 o 
   3  14   7    79616.18    77718.15   9859.45 o 
   0   0   8   816817.81   879014.06 119484.09 o 
   1   1   8      771.15      390.65    808.68 o 
   0   2   8   111801.80   115509.12   5055.85 o 
   2   2   8   108370.32    90772.86   2426.00 o 
  -1   3   8    62296.61    63082.05   4166.87 o 
   1   3   8    90877.03    79003.34   4115.15 o 
   3   3   8    41985.30    40859.58   2495.63 o 
  -2   4   8    22869.27    21494.53   1322.74 o 
   0   4   8    56817.08    53393.99   3841.06 o 
   2   4   8    29294.95    27486.18   1629.89 o 
   4   4   8    46343.93    48778.33   3100.39 o 
  -3   5   8    36625.82    30931.21   1579.78 o 
  -1   5   8    41679.82    42036.77   2249.53 o 
   1   5   8    39597.88    41741.25   2567.50 o 
   3   5   8    86905.95    83961.59   3369.60 o 
   5   5   8    25845.40    22945.30   1888.64 o 
  -4   6   8   159246.17   159934.06   9634.75 o 
  -2   6   8     5127.29     4101.89   1139.34 o 
   0   6   8    66525.55    60024.11   3029.51 o 
   2   6   8    10526.72     7922.81   1502.65 o 
   4   6   8     3923.69     3938.48   1626.09 o 
   6   6   8    36410.43    40389.47   5239.09 o 
  -5   7   8     6704.33     7691.62   2170.21 o 
  -3   7   8      623.11      717.86   1676.88 o 
  -1   7   8    56428.79    60742.17   4184.38 o 
   1   7   8    13398.69    10527.53   1613.49 o 
   3   7   8      526.64     -819.91   1585.20 o 
   5   7   8    13930.31    15903.10   2155.56 o 
   7   7   8    36315.34    43040.40   5339.44 o 
  -6   8   8    20540.04    14484.54   3187.91 o 
  -4   8   8     1308.25     1546.67   2243.76 o 
  -2   8   8    21782.05    16112.42   2444.04 o 
   0   8   8    84910.20    81869.17   3572.56 o 
   2   8   8   141627.41   151816.88   6113.82 o 
   4   8   8       29.42      340.92   1942.63 o 
   6   8   8     1099.69     2121.69   2323.27 o 
   8   8   8     9900.61     9882.22   3641.60 o 
  -7   9   8    15088.68     9336.00   3795.85 o 
  -5   9   8    25185.50    22988.41   3527.12 o 
  -3   9   8    36037.21    35495.37   3612.61 o 
  -1   9   8    43657.13    51940.86   3422.38 o 
   1   9   8    43588.77    44481.76   3298.16 o 
   3   9   8    24812.01    21061.96   2895.51 o 
   5   9   8    13200.80    13670.55   2881.51 o 
   7   9   8    11526.69    15503.84   3479.94 o 
   9   9   8      944.39     3692.44   4615.18 o 
  -8  10   8       54.15      759.23   3829.05 o 
  -6  10   8    29372.72    17302.24   3828.95 o 
  -4  10   8    65694.21    65267.61   4163.84 o 
  -2  10   8   126695.85   134802.02   4907.88 o 
   0  10   8    31535.68    26328.09   3070.13 o 
   2  10   8    15117.62    17237.48   2990.38 o 
   4  10   8    18199.53    17779.43   3321.38 o 
   6  10   8      305.09      807.01   3446.53 o 
   8  10   8   142849.23   150892.33  22877.69 o 
  10  10   8     4266.19      754.22   8414.90 o 
  -9  11   8    10138.68     3329.18   7658.89 o 
  -7  11   8       63.97      525.46   3958.80 o 
  -5  11   8    29510.92    32458.48   5039.06 o 
  -3  11   8     4053.13       -4.34   3340.02 o 
  -1  11   8    18043.23    11703.14   3766.71 o 
   1  11   8      406.57    -1444.04   2986.32 o 
   3  11   8     9831.48    13099.61   3426.44 o 
   5  11   8    43450.32    42447.27   4748.97 o 
   7  11   8     4812.00     5219.00   4605.14 o 
   9  11   8     2251.85    -1271.39   8361.03 o 
  -6  12   8    43688.43    40711.94   5845.67 o 
  -4  12   8   115004.54   113927.63   6268.04 o 
  -2  12   8    49746.39    39518.51   5083.17 o 
   0  12   8     4620.73     6319.81   3555.43 o 
   2  12   8    32299.50    27737.77   4072.82 o 
   4  12   8    98728.67   101243.44   8483.45 o 
   6  12   8    45139.97    64684.18  10912.91 o 
  -5  13   8    12147.80    20508.68   7346.16 o 
  -3  13   8      275.45     1787.47   4110.30 o 
  -1  13   8      142.74     1711.01   3876.79 o 
   1  13   8     2931.45     5830.88   3947.88 o 
   3  13   8    19574.83    27603.00   6145.98 o 
   5  13   8     1786.99     9163.96   7094.22 o 
  -2  14   8    19330.89    19330.27   9474.22 o 
   0  14   8     3876.81     7256.35   6144.29 o 
   2  14   8     1180.51     4017.55   7383.82 o 
   0   1   9    11004.30    13267.51    985.05 o 
  -1   2   9    61529.64    51026.95   2449.37 o 
   1   2   9  1237133.75  1120703.63  29766.78 o 
  -2   3   9    39860.15    35665.35   2911.87 o 
   0   3   9      542.07      626.34    917.24 o 
   2   3   9     2014.11     -235.61    980.40 o 
  -3   4   9   632635.69   637793.13  39913.08 o 
  -1   4   9    48580.73    53799.93   3078.02 o 
   1   4   9     2322.28     2439.58   1167.05 o 
   3   4   9    92469.38    85079.80   3978.71 o 
  -4   5   9     2711.73     1306.42   1286.35 o 
  -2   5   9   225564.11   217650.88  12865.97 o 
   0   5   9   653748.75   657702.69  31035.11 o 
   2   5   9    58195.66    48763.13   2286.30 o 
   4   5   9   297297.66   298699.53  15916.21 o 
  -5   6   9    60557.79    60064.18   4687.13 o 
  -3   6   9    63107.27    58583.16   3591.54 o 
  -1   6   9    48921.39    47476.19   3550.19 o 
   1   6   9    62606.04    59082.17   3226.77 o 
   3   6   9   102079.64    93136.04   2889.65 o 
   5   6   9    74021.45    80195.36   6146.96 o 
  -6   7   9   224341.56   232685.34  21946.05 o 
  -4   7   9   258247.67   266554.34  16883.10 o 
  -2   7   9   286278.38   296938.59  15060.85 o 
   0   7   9    36821.87    39109.29   3272.46 o 
   2   7   9     2247.38     1856.80   1616.95 o 
   4   7   9     7754.36     6162.85   1887.88 o 
   6   7   9    41397.65    51909.12   4956.30 o 
  -7   8   9    63525.46    71106.13   7502.48 o 
  -5   8   9    91231.93    91824.66   6079.22 o 
  -3   8   9   451825.84   478515.13  20069.12 o 
  -1   8   9   261061.45   259376.41  14651.94 o 
   1   8   9   136731.61   131379.39   5996.61 o 
   3   8   9    21304.23    15333.93   2346.21 o 
   5   8   9    46872.68    50796.52   4767.43 o 
   7   8   9     2310.54     2560.46   3268.43 o 
  -8   9   9    41814.73    45480.80   5938.82 o 
  -6   9   9   170033.17   166430.83  16727.99 o 
  -4   9   9     3257.79     1947.15   2591.07 o 
  -2   9   9     2712.06     2836.71   2365.73 o 
   0   9   9    18677.04    14890.66   2676.00 o 
   2   9   9    53147.78    48644.30   3422.60 o 
   4   9   9   366236.72   402080.47  17357.84 o 
   6   9   9    96333.25    97578.48  10824.49 o 
   8   9   9      733.34    -1636.64   3886.46 o 
  -9  10   9    75910.74    75171.63   8240.84 o 
  -7  10   9    83692.59    80553.05  10516.46 o 
  -5  10   9    37299.52    28525.46   4055.74 o 
  -3  10   9   130564.48   134419.13   6544.47 o 
  -1  10   9    10598.44     9809.26   3062.89 o 
   1  10   9    14744.66    11690.66   2797.99 o 
   3  10   9      138.88      693.37   2721.23 o 
   5  10   9    28168.64    31219.07   4208.04 o 
   7  10   9    50300.18    50819.43   6789.37 o 
   9  10   9    11383.57    10447.49   5714.05 o 
  -8  11   9     9929.96    12657.42   4825.47 o 
  -6  11   9    66978.83    64424.37   8188.66 o 
  -4  11   9    45036.62    36661.02   3877.79 o 
  -2  11   9    66664.31    62910.14   4321.13 o 
   0  11   9   354874.53   354373.56   8040.83 o 
   2  11   9    64823.71    58198.61   4550.77 o 
   4  11   9     9479.16     7653.44   3399.17 o 
   6  11   9     1773.80     -330.97   4267.32 o 
   8  11   9    30000.19    31918.72   6792.38 o 
  -7  12   9    20589.47    11002.03   8272.23 o 
  -5  12   9    15155.39    11000.40   4870.54 o 
  -3  12   9    16183.48    15754.88   4108.93 o 
  -1  12   9    13917.83    12096.51   3847.11 o 
   1  12   9    44491.89    47229.02   4606.04 o 
   3  12   9   114459.77   110760.70   9464.37 o 
   5  12   9    24287.71    23890.19   4972.95 o 
  -4  13   9    68586.68    54852.87   6189.61 o 
  -2  13   9     2727.87     2485.57   4105.73 o 
   0  13   9    25299.69    15837.67   4294.91 o 
   2  13   9    10594.17    11128.93   4213.74 o 
   4  13   9    27684.87    19245.62   4521.31 o 
  -1  14   9    40526.47    45072.59  11076.21 o 
   1  14   9     1879.35    13802.17  14049.98 o 
   0   0  10       11.23      397.29   2303.53 o 
   1   1  10    59087.45    59483.34   1953.06 o 
   0   2  10    76355.55    72267.67   1821.12 o 
   2   2  10    24397.62    23992.27   1583.19 o 
  -1   3  10    46773.98    47560.59   2273.07 o 
   1   3  10    79061.24    77959.19   3555.24 o 
   3   3  10   127714.76   107805.39   5790.66 o 
  -2   4  10    58079.85    52098.16   3264.24 o 
   0   4  10    94095.90    86953.84   4669.43 o 
   2   4  10     5803.89     2826.74   1203.13 o 
   4   4  10    11243.15     7377.15   1341.87 o 
  -3   5  10       44.34       16.80   1204.04 o 
  -1   5  10   186753.16   186457.20   7140.84 o 
   1   5  10      117.83     -731.23   1278.05 o 
   3   5  10    24685.56    22914.41   1831.14 o 
   5   5  10   116234.45   119468.18  10657.46 o 
  -4   6  10   257418.23   253979.61  15801.75 o 
  -2   6  10    10679.59     8283.79   1691.86 o 
   0   6  10      828.33     -784.47   1586.78 o 
   2   6  10   242573.83   231844.06  10259.14 o 
   4   6  10     1033.75     1628.86   1631.30 o 
   6   6  10      133.82      133.67   2094.25 o 
  -5   7  10    15701.42     7924.76   2879.69 o 
  -3   7  10       49.36     -185.55   1874.19 o 
  -1   7  10    59741.80    55801.55   3734.06 o 
   1   7  10   120963.49   114237.08   5533.53 o 
   3   7  10        2.44     -213.70   1697.50 o 
   5   7  10   167001.09   155692.33  12834.32 o 
   7   7  10    10535.04     9460.32   3232.57 o 
  -6   8  10    18413.86    13292.92   3287.34 o 
  -4   8  10    32813.87    31678.80   3102.59 o 
  -2   8  10   100308.63   100503.93   5854.14 o 
   0   8  10    20553.02    15563.74   2317.95 o 
   2   8  10      715.35     1887.00   2013.35 o 
   4   8  10    26757.70    25177.63   2669.28 o 
   6   8  10      899.81    -1559.67   2678.39 o 
   8   8  10   124072.17   130364.97  20325.68 o 
  -7   9  10    47111.09    38178.61   4935.76 o 
  -5   9  10   115348.77   107616.09  11317.19 o 
  -3   9  10   214609.77   221705.89   8690.84 o 
  -1   9  10    66009.18    70606.03   4617.07 o 
   1   9  10   173719.91   170407.64   6247.85 o 
   3   9  10    25286.01    20405.29   2929.48 o 
   5   9  10    19623.08    16369.70   3177.98 o 
   7   9  10   129367.59   141202.13  21543.18 o 
   9   9  10    25299.26    26265.44   6419.18 o 
  -8  10  10     1536.44     3623.03   4198.91 o 
  -6  10  10    40184.27    40772.75   4588.00 o 
  -4  10  10      759.04    -1268.09   3630.85 o 
  -2  10  10    54292.15    51469.93   3775.26 o 
   0  10  10    12968.65     8353.80   2841.28 o 
   2  10  10     7122.29     7444.60   2830.14 o 
   4  10  10    73609.22    69781.73   4287.92 o 
   6  10  10    31174.17    23314.01   4710.21 o 
   8  10  10     6556.02     5191.32   5606.89 o 
  -7  11  10   201333.84   183451.47  20813.42 o 
  -5  11  10    26147.55    21196.20   4681.01 o 
  -3  11  10    28177.64    23766.96   4046.19 o 
  -1  11  10    43370.93    43489.01   3984.91 o 
   1  11  10     1170.11     1388.81   3093.76 o 
   3  11  10   115074.88   105467.83   6664.86 o 
   5  11  10     1170.86      443.98   3904.42 o 
   7  11  10    70062.62    73851.94  13639.30 o 
  -6  12  10    16907.04    15357.25   5707.26 o 
  -4  12  10    75372.89    68776.78   6157.87 o 
  -2  12  10    53727.09    53994.58   5514.99 o 
   0  12  10    21408.11    17035.05   4053.13 o 
   2  12  10   106684.92   104121.03   6147.82 o 
   4  12  10     2562.62     2633.29   4049.65 o 
   6  12  10    13858.62    16030.55   5498.11 o 
  -5  13  10      141.25     3059.97  15644.61 o 
  -3  13  10     3954.19     3910.91   4875.89 o 
  -1  13  10   153960.22   144537.61   9975.52 o 
   1  13  10    23507.83    21186.61   4991.87 o 
   3  13  10    62482.47    68266.24   5867.15 o 
   5  13  10    58189.70    45604.51  10243.84 o 
   0   1  11     1237.16     2329.46    949.59 o 
  -1   2  11     9192.85     5708.39   1090.22 o 
   1   2  11      353.64     1285.72   1044.11 o 
  -2   3  11     4189.96     4307.43   1346.54 o 
   0   3  11    21252.01    18628.37   1458.31 o 
   2   3  11   227765.61   232186.88   7911.10 o 
  -3   4  11    88571.27    89058.17   5448.51 o 
  -1   4  11     1263.79      735.80   1154.93 o 
   1   4  11    16839.82    12388.00   1526.10 o 
   3   4  11     1969.66     1023.79   1312.67 o 
  -4   5  11   120948.54   118179.04   7754.99 o 
  -2   5  11     5456.72     3473.59   1409.17 o 
   0   5  11    77604.42    77949.58   5038.36 o 
   2   5  11     3001.51     1005.66   1469.94 o 
   4   5  11    33892.11    31477.64   2114.70 o 
  -5   6  11    16229.42    16912.79   3316.96 o 
  -3   6  11     2791.06     2065.26   1643.58 o 
  -1   6  11    48054.45    45023.74   3064.97 o 
   1   6  11    46022.52    46396.95   3236.67 o 
   3   6  11    37396.40    32710.84   2292.75 o 
   5   6  11     7635.04     6164.02   2089.01 o 
  -6   7  11     2160.89     1535.84   2845.20 o 
  -4   7  11    17585.65    17739.85   2701.85 o 
  -2   7  11      125.88    -1341.91   1790.17 o 
   0   7  11   194731.88   208115.94  14985.37 o 
   2   7  11     9213.77     8421.52   1885.52 o 
   4   7  11    76974.45    77198.59   4042.54 o 
   6   7  11    55206.54    53410.96   6582.66 o 
  -7   8  11     5393.92     5742.69   3512.83 o 
  -5   8  11    15968.28    13048.18   3151.30 o 
  -3   8  11    10749.10     8876.01   2754.51 o 
  -1   8  11    15146.83    11814.23   2498.74 o 
   1   8  11      876.56       25.99   2000.62 o 
   3   8  11    15649.22    10548.89   2341.50 o 
   5   8  11    61752.42    60914.88   6207.34 o 
   7   8  11      181.09      943.03   3513.54 o 
  -8   9  11      932.84      808.29   3908.21 o 
  -6   9  11    68002.73    76241.89  11330.94 o 
  -4   9  11      387.19     1066.52   3439.28 o 
  -2   9  11     4965.57     5356.56   2554.26 o 
   0   9  11     6402.37     3661.50   2542.35 o 
   2   9  11    41312.86    36615.67   3361.93 o 
   4   9  11    33260.43    35096.67   3425.91 o 
   6   9  11     8290.78     5470.91   3172.20 o 
   8   9  11    26267.66    32209.80   7084.73 o 
  -9  10  11     6894.21     8022.52   7069.13 o 
  -7  10  11    22848.47    21154.07   4489.97 o 
  -5  10  11     2406.63     1957.07   3334.88 o 
  -3  10  11     9351.54     5776.59   2905.97 o 
  -1  10  11     5473.61     4358.83   3009.55 o 
   1  10  11     2393.72     5124.73   2811.61 o 
   3  10  11     2116.12     2919.12   2863.64 o 
   5  10  11      144.64     3152.61   3571.36 o 
   7  10  11      604.77     5748.40   5143.63 o 
   9  10  11    23391.71    22217.07   9427.71 o 
  -8  11  11     6763.94     7718.83   6045.44 o 
  -6  11  11     1601.14       36.30   4148.21 o 
  -4  11  11     3810.22     7279.31   3623.04 o 
  -2  11  11     5083.94     4879.47   3086.01 o 
   0  11  11     8736.35     8513.02   3147.12 o 
   2  11  11    19373.08    18714.00   3700.58 o 
   4  11  11     4646.26     6756.88   3803.96 o 
   6  11  11    13412.71    14578.10   4963.19 o 
  -5  12  11     9170.67     4563.86   5027.98 o 
  -3  12  11     9335.65     5610.21   4017.09 o 
  -1  12  11    36884.93    38315.16   4661.37 o 
   1  12  11     2522.29     3698.26   3619.54 o 
   3  12  11     9239.12    10394.75   4012.01 o 
   5  12  11     1398.80     2937.29   4663.25 o 
  -4  13  11     7343.48    -1508.43  14470.19 o 
  -2  13  11       96.92     1567.10   4349.60 o 
   0  13  11     8413.09    10916.43   4340.42 o 
   2  13  11    44691.33    36356.23   4980.71 o 
   4  13  11     4873.32     5244.88   8484.51 o 
   0   0  12  2630138.75  2373580.75  95204.73 o 
   1   1  12   130402.80   123306.30   3390.74 o 
   0   2  12     2442.25     2465.21   1343.65 o 
   2   2  12    99486.05    97608.24   2879.36 o 
  -1   3  12    36811.14    30656.73   1973.79 o 
   1   3  12   181372.47   188569.44   6688.11 o 
   3   3  12   462159.47   421018.91  14010.36 o 
  -2   4  12    19956.93    15993.13   1563.54 o 
   0   4  12    28947.02    25766.81   1836.70 o 
   2   4  12  2273554.75  2007185.13  70476.50 o 
   4   4  12    49135.09    39899.53   2906.61 o 
  -3   5  12   105904.54    91010.33   6316.21 o 
  -1   5  12   204404.31   207367.34  10685.40 o 
   1   5  12    12823.51    12623.92   1710.37 o 
   3   5  12   208526.64   193617.67   9035.91 o 
   5   5  12     1456.73     1246.58   1859.95 o 
  -4   6  12    14747.38    13228.11   2302.73 o 
  -2   6  12  1081302.75  1003688.75  70218.75 o 
   0   6  12   273590.97   279897.50  18414.10 o 
   2   6  12    77411.97    74808.91   2957.61 o 
   4   6  12     9885.82    10062.69   2137.58 o 
   6   6  12    20175.83    15195.34   2976.71 o 
  -5   7  12     6689.10     5031.80   2763.73 o 
  -3   7  12    15176.83    12440.97   2489.89 o 
  -1   7  12   204536.59   197132.63  11633.17 o 
   1   7  12     2571.20     2247.56   1902.98 o 
   3   7  12    32296.00    25224.34   2374.23 o 
   5   7  12   426405.56   444808.22  30039.14 o 
   7   7  12     3649.67     3033.39   3208.06 o 
  -6   8  12   392093.69   421824.81  54680.02 o 
  -4   8  12     2892.79     2329.80   2835.70 o 
  -2   8  12       24.30      288.66   2226.86 o 
   0   8  12    10625.77     7331.57   2170.57 o 
   2   8  12       67.98     2268.89   2127.74 o 
   4   8  12  1284858.50  1310269.13  68305.65 o 
   6   8  12    58370.07    54158.50   7683.17 o 
   8   8  12     9597.45     6103.96   3901.55 o 
  -7   9  12     1156.64      723.44   3702.06 o 
  -5   9  12   214139.55   217442.03  26281.18 o 
  -3   9  12   181080.31   192559.45  14092.23 o 
  -1   9  12    82410.69    82430.87   6660.79 o 
   1   9  12   261494.47   249453.88  10255.80 o 
   3   9  12     7556.04     4510.05   2727.25 o 
   5   9  12     2341.22     2003.79   3326.78 o 
   7   9  12    47348.86    69060.80  16646.25 o 
   9   9  12     7692.22     7436.29   4682.95 o 
  -8  10  12     7579.51     8900.70   4606.87 o 
  -6  10  12   178527.75   195128.48  29070.64 o 
  -4  10  12    15135.27     7486.54   3382.82 o 
  -2  10  12     4891.81     2817.87   2896.29 o 
   0  10  12   360285.13   345726.69  17179.79 o 
   2  10  12    86444.52    93179.58   4713.96 o 
   4  10  12     6577.38     7526.69   3288.09 o 
   6  10  12    38162.54    42037.52   6337.11 o 
   8  10  12   265296.28   271066.50  27011.21 o 
  -7  11  12   106495.46   131304.06  31857.67 o 
  -5  11  12    72573.74    70874.70   8011.54 o 
  -3  11  12    24076.75    19931.90   3671.75 o 
  -1  11  12    52692.18    56875.24   4335.24 o 
   1  11  12   253078.05   247386.86  10751.76 o 
   3  11  12    41284.45    39395.27   4730.37 o 
   5  11  12     7044.40     8139.05   4423.01 o 
   7  11  12   186020.88   176232.44  22373.31 o 
  -6  12  12      514.95   -10322.96  10322.96 o 
  -4  12  12    62257.17    55776.27   7786.79 o 
  -2  12  12   118932.12   116945.01   7029.69 o 
   0  12  12     6639.08     8205.99   3814.35 o 
   2  12  12       26.72      876.72   3803.90 o 
   4  12  12    63118.22    58199.31   5543.88 o 
   6  12  12   155617.97   138625.05  17045.30 o 
  -3  13  12   232380.30   236798.16  36030.01 o 
  -1  13  12   125856.48   135280.39   9632.72 o 
   1  13  12    66888.50    67622.61   8372.42 o 
   3  13  12     7722.93     8183.56   6295.96 o 
   0   1  13   458102.16   458041.31   7721.50 o 
  -1   2  13    14842.87    13983.72   1345.16 o 
   1   2  13    45287.54    51300.23   2072.12 o 
  -2   3  13    12284.82     9970.25   1586.66 o 
   0   3  13    16764.11    15498.48   1604.54 o 
   2   3  13    41907.55    35482.34   1924.18 o 
  -3   4  13    52634.82    49739.24   2544.94 o 
  -1   4  13    50982.89    54585.23   2825.85 o 
   1   4  13   700724.63   691215.31  28999.46 o 
   3   4  13   133916.44   123949.95   3990.86 o 
  -4   5  13    75196.18    74638.45   4576.29 o 
  -2   5  13   686863.44   682249.13  41152.80 o 
   0   5  13    46180.39    46823.38   3340.29 o 
   2   5  13   233684.67   229631.78  10979.60 o 
   4   5  13    29240.68    25616.24   2399.28 o 
  -5   6  13   107334.15   107940.46  11622.17 o 
  -3   6  13   438525.03   417845.50  37540.97 o 
  -1   6  13    55233.98    52579.79   3618.09 o 
   1   6  13      147.65      549.32   1650.77 o 
   3   6  13    41443.02    39689.79   2679.72 o 
   5   6  13    29021.17    22666.83   2550.23 o 
  -6   7  13   559173.81   604607.00  78014.94 o 
  -4   7  13    65430.17    68275.73   7980.67 o 
  -2   7  13    30212.27    28053.43   2616.89 o 
   0   7  13    82434.57    79458.81   5112.73 o 
   2   7  13    24071.95    22829.09   2345.88 o 
   4   7  13     3350.12     1923.21   2146.53 o 
   6   7  13   137379.94   136090.23  10415.92 o 
  -7   8  13   314649.78   350877.28  54571.20 o 
  -5   8  13     3246.63     1746.61   3301.56 o 
  -3   8  13    36185.60    36735.34   3263.20 o 
  -1   8  13    43950.36    43936.67   3668.71 o 
   1   8  13   167061.80   159794.95   8297.42 o 
   3   8  13   601849.19   607773.13  33499.11 o 
   5   8  13    17342.51    19021.88   3328.89 o 
   7   8  13     2080.78     1910.10   3783.95 o 
  -8   9  13    83138.57   100682.02  18336.57 o 
  -6   9  13     3328.91     2415.95   3703.47 o 
  -4   9  13     7217.43     6526.47   3541.98 o 
  -2   9  13    29446.65    25644.92   3222.05 o 
   0   9  13   160788.92   162900.59   6449.19 o 
   2   9  13   111751.66   109985.23   7324.70 o 
   4   9  13     8641.87     9859.20   3152.32 o 
   6   9  13    22993.09    15799.69   4054.74 o 
   8   9  13     9341.19     9884.46   4559.19 o 
  -7  10  13     2115.04     1650.19   4347.42 o 
  -5  10  13    59089.85    63406.25   9956.19 o 
  -3  10  13    56793.81    56611.93   5610.98 o 
  -1  10  13   381871.47   382394.09  22092.33 o 
   1  10  13   129040.34   120146.62   6485.78 o 
   3  10  13      185.87     1095.93   3267.17 o 
   5  10  13    13485.48    10994.63   3994.11 o 
   7  10  13    24200.92    16079.76   5536.40 o 
  -6  11  13      115.76     2631.21   5075.95 o 
  -4  11  13   171146.44   181530.55  19126.69 o 
  -2  11  13    55168.46    53977.29   4767.09 o 
   0  11  13      354.53     1248.26   3254.93 o 
   2  11  13     1053.13      207.45   3399.01 o 
   4  11  13    83894.77    95456.62   6292.18 o 
   6  11  13    10731.42    12745.14   6253.95 o 
  -5  12  13   284949.66   286544.88  22643.74 o 
  -3  12  13     9565.30     9013.99   5235.48 o 
  -1  12  13     3444.80     4347.95   3965.49 o 
   1  12  13    56779.93    62038.35   6495.96 o 
   3  12  13   147774.44   144756.55  11580.61 o 
   5  12  13   375697.97   399436.88  65609.17 o 
  -2  13  13    11177.21    11473.02   7333.10 o 
   0  13  13   101646.73   124244.16  10513.49 o 
   2  13  13     1497.83     5991.55   8625.46 o 
   0   0  14   419514.66   472720.44  22487.73 o 
   1   1  14    30582.99    27471.76   1753.48 o 
   0   2  14    26713.57    24820.78   1704.38 o 
   2   2  14      495.13      206.85   1440.31 o 
  -1   3  14    53995.80    57382.23   2456.23 o 
   1   3  14     8365.82     7416.02   1458.15 o 
   3   3  14   113007.78   105624.26   3241.76 o 
  -2   4  14      271.48      328.98   1679.90 o 
   0   4  14    13513.75    12947.50   1655.28 o 
   2   4  14   154215.75   154998.58   4760.59 o 
   4   4  14     2523.21     2499.06   1809.66 o 
  -3   5  14     1813.93     2119.09   1924.77 o 
  -1   5  14     7568.18     4385.53   1654.33 o 
   1   5  14    24086.65    23356.40   2067.14 o 
   3   5  14    14700.24    11682.36   2167.34 o 
   5   5  14    18344.02    13680.11   2293.02 o 
  -4   6  14     2285.55     2653.83   2506.21 o 
  -2   6  14    23480.82    20175.49   2165.49 o 
   0   6  14     1112.50     2705.32   1859.43 o 
   2   6  14     6325.35     5404.92   1954.45 o 
   4   6  14    15150.59    15329.40   2358.37 o 
   6   6  14     3410.02      581.79   2758.70 o 
  -5   7  14     2357.09      199.86   2856.94 o 
  -3   7  14    10429.31    10698.49   2515.67 o 
  -1   7  14    83234.15    86162.37   5468.62 o 
   1   7  14    21115.19    19648.08   2476.68 o 
   3   7  14      724.47      -77.60   2103.71 o 
   5   7  14    70981.92    65869.65   4542.66 o 
   7   7  14     9687.59     8472.11   3674.09 o 
  -6   8  14     5664.84     3419.20   3436.68 o 
  -4   8  14     6783.24     8685.81   3823.51 o 
  -2   8  14     2424.88     3521.06   2469.36 o 
   0   8  14     1779.71      -69.05   2230.10 o 
   2   8  14     7019.03     6874.18   2553.72 o 
   4   8  14    52570.46    52109.59   4716.84 o 
   6   8  14     1081.66      892.50   3432.93 o 
   8   8  14     7701.37     4808.06   4235.77 o 
  -7   9  14    22725.45    22079.54   4807.65 o 
  -5   9  14    61678.94    60363.03  12228.42 o 
  -3   9  14     6379.73     6719.81   3056.26 o 
  -1   9  14       57.89     -994.31   2803.23 o 
   1   9  14     2649.96      470.47   2866.68 o 
   3   9  14     1903.39     2511.85   3022.10 o 
   5   9  14    19717.18    15158.33   3605.75 o 
   7   9  14      655.76      771.40   4214.54 o 
   9   9  14       22.29    -2809.00   8600.60 o 
  -8  10  14     4186.03    12086.27   6513.37 o 
  -6  10  14    12037.31     8678.75   5598.49 o 
  -4  10  14      744.63     1133.76   3575.40 o 
  -2  10  14     5000.94     5144.98   3073.11 o 
   0  10  14     6528.64     5558.97   3075.17 o 
   2  10  14     7567.84     5516.45   3293.16 o 
   4  10  14     7045.70     6543.97   3428.28 o 
   6  10  14     5949.32     8456.61   4910.37 o 
   8  10  14    14057.69    25794.21  14771.87 o 
  -5  11  14     1673.01    10523.63   4409.45 o 
  -3  11  14     2338.41     3548.50   3924.31 o 
  -1  11  14      398.79     1048.40   3342.49 o 
   1  11  14    93446.54    91985.41   7656.66 o 
   3  11  14     2045.05     3031.25   3660.32 o 
   5  11  14     7161.25     2730.71   4281.50 o 
  -4  12  14     5311.37     1718.71   6484.96 o 
  -2  12  14      111.03      933.43   4041.75 o 
   0  12  14       81.51    -2276.67   4277.78 o 
   2  12  14     3348.18      212.45   4279.09 o 
   4  12  14      992.06     3227.45   7415.49 o 
   0   1  15   154524.19   163815.31   3549.45 o 
  -1   2  15     4109.27     2673.24   1559.13 o 
   1   2  15   501578.69   503189.06   7830.26 o 
  -2   3  15      386.03    -1395.15   1676.30 o 
   0   3  15     5297.70     4336.31   1538.26 o 
   2   3  15    57294.04    58144.46   2703.72 o 
  -3   4  15   298840.25   299640.38  13956.50 o 
  -1   4  15     5243.32     6673.61   1716.45 o 
   1   4  15    89721.45    81218.37   3343.94 o 
   3   4  15     6885.66     4718.81   1925.26 o 
  -4   5  15     8299.99     6169.73   2255.29 o 
  -2   5  15   317893.25   319920.03  15471.66 o 
   0   5  15   289337.22   295335.81  12351.56 o 
   2   5  15    32076.76    32448.16   2525.24 o 
   4   5  15   100363.35    90836.41   4765.24 o 
  -5   6  15    64955.45    68294.41   7900.98 o 
  -3   6  15     7611.83     6813.15   2424.16 o 
  -1   6  15     3954.28     3331.67   1819.41 o 
   1   6  15    19471.02    17203.93   2304.41 o 
   3   6  15    25003.39    19638.68   2488.39 o 
   5   6  15   128847.42   117692.26   8441.55 o 
  -6   7  15   324904.34   340060.53  39249.77 o 
  -4   7  15    91688.72    89460.29  10832.64 o 
  -2   7  15     5030.02     4664.71   2447.62 o 
   0   7  15      672.54      468.39   2104.22 o 
   2   7  15    18136.29    14420.46   2588.97 o 
   4   7  15    13866.58    12544.87   2541.46 o 
   6   7  15    15245.53    13594.61   3386.17 o 
  -7   8  15     3295.35      993.51   3708.59 o 
  -5   8  15     3099.02     2266.53   4014.22 o 
  -3   8  15   255936.27   283907.44  37119.84 o 
  -1   8  15   112569.18   120843.73   8745.49 o 
   1   8  15   150781.19   140558.38   7717.11 o 
   3   8  15    92238.88    87668.64   4287.88 o 
   5   8  15     2744.23     1730.78   3074.24 o 
   7   8  15     1686.48       54.56   3966.74 o 
  -8   9  15     7263.80     5968.45   4525.14 o 
  -6   9  15     7808.72     5352.43   3876.37 o 
  -4   9  15    13305.77    10927.67   4217.33 o 
  -2   9  15      279.34      521.44   3009.71 o 
   0   9  15    87839.60    78049.57   6900.71 o 
   2   9  15    13318.22    12437.64   3250.56 o 
   4   9  15    24463.32    18808.31   3582.61 o 
   6   9  15    31523.13    23070.84   4494.70 o 
   8   9  15     9704.92    10652.81   4766.64 o 
  -7  10  15    55115.24    59746.63   9187.58 o 
  -5  10  15    25284.86    27334.89   4594.44 o 
  -3  10  15   155896.77   167577.44  19707.11 o 
  -1  10  15    17083.29    14101.67   3376.97 o 
   1  10  15    75512.72    69294.18   6665.82 o 
   3  10  15      101.01     2011.95   3322.64 o 
   5  10  15      303.23    -1930.19   3951.28 o 
   7  10  15   115341.55   166516.17  34430.66 o 
  -6  11  15    37865.86    32669.45   7473.07 o 
  -4  11  15   111996.85   120751.52  15209.75 o 
  -2  11  15    21106.84    17694.54   4382.39 o 
   0  11  15    35718.20    26790.71   4224.32 o 
   2  11  15     7425.32     6311.29   3897.95 o 
   4  11  15      349.45    -2283.00   3777.26 o 
   6  11  15    15047.27     6615.56  13683.65 o 
  -3  12  15     4163.29     1375.88   7060.27 o 
  -1  12  15    17111.19    12516.00   4553.41 o 
   1  12  15    16791.15    16269.35   4808.94 o 
   3  12  15   170622.52   147923.13  16508.12 o 
   0   0  16   247800.59   276024.84  10423.93 o 
   1   1  16    67071.79    67040.00   2889.33 o 
   0   2  16    71135.46    67950.87   3161.84 o 
   2   2  16     3231.68     4023.24   1765.75 o 
  -1   3  16     4727.04     4315.42   1729.53 o 
   1   3  16     1990.23      452.90   1632.19 o 
   3   3  16   101687.66    97031.57   3243.39 o 
  -2   4  16   206680.88   221322.72   6760.98 o 
   0   4  16   129851.27   129592.63   4406.32 o 
   2   4  16    14533.43    12088.75   2080.03 o 
   4   4  16    13277.09     9924.66   2331.86 o 
  -3   5  16    13922.88    13711.42   2287.61 o 
  -1   5  16   244882.13   258800.91  15193.33 o 
   1   5  16       48.52     -716.24   1863.49 o 
   3   5  16   146734.30   145305.20   5775.01 o 
   5   5  16      936.06      245.06   2304.75 o 
  -4   6  16   102375.46    99027.56  11083.86 o 
  -2   6  16    17710.53    14976.34   2382.59 o 
   0   6  16    13831.79    10968.82   2377.41 o 
   2   6  16   444133.66   459165.00  21263.65 o 
   4   6  16    26040.27    21697.59   2724.66 o 
   6   6  16     2367.00      191.94   2980.37 o 
  -5   7  16     8292.12     3763.25   3468.71 o 
  -3   7  16    10346.58     9311.40   2931.11 o 
  -1   7  16    25180.31    22843.71   3516.19 o 
   1   7  16       76.29      275.33   2388.54 o 
   3   7  16      922.55     1571.65   2329.10 o 
   5   7  16   141322.84   129675.26   7580.75 o 
   7   7  16    49872.36    49172.30   4872.32 o 
  -6   8  16   111884.09   122278.04  16610.41 o 
  -4   8  16      324.06    -2558.79   3230.23 o 
  -2   8  16   247990.39   273896.94  24003.21 o 
   0   8  16     7384.64     8616.84   2759.09 o 
   2   8  16     1491.77     1944.37   2632.19 o 
   4   8  16    25149.61    22993.42   3362.10 o 
   6   8  16    14091.08    13535.15   4024.29 o 
   8   8  16   143337.61   166452.73  25199.67 o 
  -7   9  16    30944.62    30669.52   5289.07 o 
  -5   9  16    56988.52    61497.88  10387.45 o 
  -3   9  16   137139.98   156954.27  25295.85 o 
  -1   9  16    79344.48    88756.38  13874.11 o 
   1   9  16   269188.56   249561.69  18456.99 o 
   3   9  16     7570.59     7613.55   3356.51 o 
   5   9  16    14856.24    15438.45   4098.81 o 
   7   9  16    14871.10     9028.92   4667.76 o 
  -6  10  16    12464.92    19363.02   5472.50 o 
  -4  10  16       46.54     4094.01   3894.46 o 
  -2  10  16    19329.28    17352.88   4221.70 o 
   0  10  16   115352.81   103343.63   8215.15 o 
   2  10  16     5713.80     5950.04   3483.72 o 
   4  10  16   112418.45    96960.55   5784.93 o 
   6  10  16    84760.91    84992.11   8992.68 o 
  -5  11  16    35370.21    36706.96   7419.49 o 
  -3  11  16    15471.58     9460.99   4381.81 o 
  -1  11  16     5031.57     4401.24   3999.35 o 
   1  11  16     7771.97     2163.22   3852.74 o 
   3  11  16    11712.44     7271.83   4182.35 o 
   5  11  16    22324.40    20973.87   8062.59 o 
  -2  12  16    54088.28    55952.11  12358.38 o 
   0  12  16    50093.77    42452.72   7157.90 o 
   2  12  16    51921.07    59791.80   8710.09 o 
   0   1  17    19742.88    17844.71   2425.52 o 
  -1   2  17     4455.06     2523.84   2249.05 o 
   1   2  17   207845.45   199536.78   4639.38 o 
  -2   3  17    11730.25    10428.48   2121.67 o 
   0   3  17     3739.41     4382.38   1962.49 o 
   2   3  17      108.10     1384.91   1774.33 o 
  -3   4  17   113448.46   115833.04   3861.22 o 
  -1   4  17    71168.97    76944.24   4189.31 o 
   1   4  17      323.84      482.54   2469.55 o 
   3   4  17    16103.19    14165.26   2456.97 o 
  -4   5  17     3578.59     3528.05   2533.27 o 
  -2   5  17    78413.27    74264.02   6377.36 o 
   0   5  17   118889.68   114974.90   6805.98 o 
   2   5  17      212.73       18.63   2035.19 o 
   4   5  17    42380.67    43841.05   3073.72 o 
  -5   6  17     1341.66     1820.78   3232.27 o 
  -3   6  17     9957.34     9425.94   2847.39 o 
  -1   6  17    12085.09    11293.20   2696.60 o 
   1   6  17    21265.49    21204.23   2734.22 o 
   3   6  17     5371.80     5194.21   2344.79 o 
   5   6  17    18406.22    15951.23   2930.17 o 
  -6   7  17    70248.01    71032.98   8065.94 o 
  -4   7  17    72146.17    78601.42   9063.54 o 
  -2   7  17    49007.59    51020.04   5428.76 o 
   0   7  17      535.71      546.56   2741.24 o 
   2   7  17     2476.06     2729.13   2589.69 o 
   4   7  17      227.77     1819.76   2577.63 o 
   6   7  17      862.50     3088.57   3323.27 o 
  -7   8  17     5999.55     5509.15   4200.69 o 
  -5   8  17    24710.72    27709.79   5129.77 o 
  -3   8  17   135288.95   152405.92  22214.19 o 
  -1   8  17    75619.27    83371.63  10350.48 o 
   1   8  17     7592.27     5520.15   2756.50 o 
   3   8  17     4663.83      831.27   2813.96 o 
   5   8  17    15511.90    16735.39   4011.05 o 
   7   8  17    17967.49    21539.81   4813.93 o 
  -6   9  17    38947.59    39995.81   9158.58 o 
  -4   9  17      589.53    -2517.06   3596.22 o 
  -2   9  17    23942.32    21413.08   4638.09 o 
   0   9  17     4990.39     8174.72   3584.42 o 
   2   9  17     2358.88     1575.90   3234.99 o 
   4   9  17    75498.17    72310.05   6124.72 o 
   6   9  17     4748.54      945.40   4219.36 o 
  -5  10  17    10842.87    12399.49   4439.93 o 
  -3  10  17     3038.98     1250.79   4156.18 o 
  -1  10  17     1001.38     2568.39   3868.97 o 
   1  10  17     8363.73     5450.20   3807.25 o 
   3  10  17     2962.33     4158.44   3689.72 o 
   5  10  17    10541.66     7516.56   4908.13 o 
  -4  11  17    11013.51    16750.20   7176.40 o 
  -2  11  17    23529.94    15629.49   5080.70 o 
   0  11  17    64479.49    61198.10   7824.28 o 
   2  11  17     8611.13     6728.01   4008.00 o 
   4  11  17    10100.55     8498.62   6352.31 o 
   0   0  18    12359.29    12675.93   4761.64 o 
   1   1  18     3274.35     1579.76   2140.81 o 
   0   2  18   160020.52   154730.00   4962.51 o 
   2   2  18     6479.89     1690.34   2597.21 o 
  -1   3  18   961791.44  1013797.50  24948.97 o 
   1   3  18    28220.79    26461.95   2809.44 o 
   3   3  18    44888.18    42159.26   2953.66 o 
  -2   4  18    30343.40    27967.52   3069.78 o 
   0   4  18   253143.83   281924.56  11123.57 o 
   2   4  18     9205.51     9551.33   2719.69 o 
   4   4  18    22668.45    19804.73   2772.73 o 
  -3   5  18     9717.28     8384.46   2671.87 o 
  -1   5  18     1452.97     1085.00   2531.80 o 
   1   5  18    13300.72    13997.64   2634.58 o 
   3   5  18     2907.39     3247.72   2281.61 o 
   5   5  18   470599.38   468836.88  33540.24 o 
  -4   6  18   281479.50   298750.88  28444.71 o 
  -2   6  18    51079.82    51301.28   5637.44 o 
   0   6  18    13787.66    15334.54   2920.53 o 
   2   6  18   197176.44   201908.28  11686.23 o 
   4   6  18      844.05      500.45   2463.59 o 
   6   6  18    49397.15    53415.96   5282.09 o 
  -5   7  18     6976.31     1803.39   3344.01 o 
  -3   7  18       84.38     1174.58   3346.88 o 
  -1   7  18     9468.26     8636.56   3052.98 o 
   1   7  18   489535.25   497115.41  32803.50 o 
   3   7  18    53013.38    47220.64   3703.71 o 
   5   7  18    29878.02    27752.58   3918.14 o 
   7   7  18      665.16     -601.68   3916.96 o 
  -6   8  18    41790.50    47749.83   6042.66 o 
  -4   8  18     7144.53     7938.79   3819.29 o 
  -2   8  18    52297.21    61489.14  11264.44 o 
   0   8  18    13526.49    13450.63   3374.37 o 
   2   8  18   232208.41   232261.58  17397.19 o 
   4   8  18     7089.59     6113.18   3109.57 o 
   6   8  18      779.91      292.82   3885.64 o 
   8   8  18   192325.56   258356.03  41193.04 o 
  -7   9  18    11131.58     1340.01   6199.72 o 
  -5   9  18     3079.34     2597.80   4174.51 o 
  -3   9  18   241393.39   264198.03  37754.87 o 
  -1   9  18    13360.73     9453.23   3857.32 o 
   1   9  18      450.09    -1955.68   3598.10 o 
   3   9  18    11725.55    10050.80   3689.34 o 
   5   9  18    13945.82     7469.78   4248.65 o 
   7   9  18   129852.02   150588.14  11946.23 o 
  -4  10  18     9396.23     6637.93   4765.51 o 
  -2  10  18   238661.67   278171.31  55822.80 o 
   0  10  18    42300.60    43276.19   5344.58 o 
   2  10  18    30120.95    27305.49   4602.25 o 
   4  10  18   193776.52   188327.92  13632.77 o 
  -3  11  18     2287.17     7175.83   9987.99 o 
  -1  11  18     1433.11     5201.17   4490.40 o 
   1  11  18      660.10     2283.81   4264.74 o 
   3  11  18   131671.28   124682.36  11431.64 o 
   0   1  19     7515.58     8827.01   2524.60 o 
  -1   2  19   499902.75   543323.44  12812.10 o 
   1   2  19    33697.08    34915.00   3473.85 o 
  -2   3  19   398604.19   412602.13  11044.03 o 
   0   3  19   105903.16   102492.02   4497.99 o 
   2   3  19    52300.45    50818.17   3850.22 o 
  -3   4  19    16532.22    14024.86   2917.81 o 
  -1   4  19   111308.48   112851.09   4291.46 o 
   1   4  19      691.92        6.68   2593.07 o 
   3   4  19     6131.22     5904.03   2926.88 o 
  -4   5  19     1195.79        4.96   2818.90 o 
  -2   5  19    18330.46    15318.06   2951.35 o 
   0   5  19    12570.53    11555.52   2796.17 o 
   2   5  19    52094.83    52305.48   3921.41 o 
   4   5  19   616148.31   644561.50  38717.98 o 
  -5   6  19     2026.58     3237.66   3266.23 o 
  -3   6  19    31565.43    26518.10   3938.63 o 
  -1   6  19     2263.41     2653.57   2876.89 o 
   1   6  19   115918.39   116058.34   5260.97 o 
   3   6  19    40527.21    39086.31   3629.68 o 
   5   6  19   236476.97   239331.14  18338.14 o 
  -6   7  19    27302.27    27910.98   5664.16 o 
  -4   7  19    60954.77    69078.11   6720.61 o 
  -2   7  19    69397.02    82634.11  12658.34 o 
   0   7  19   269758.03   283030.19  22368.79 o 
   2   7  19    99786.35   105306.86   6568.92 o 
   4   7  19    21174.57    21257.30   3545.92 o 
   6   7  19    47820.97    51767.56   5396.32 o 
  -7   8  19    13083.08    13133.53   5465.90 o 
  -5   8  19       36.13      339.56   4364.08 o 
  -3   8  19   327185.31   393936.88  59745.43 o 
  -1   8  19    55467.76    59837.28   5850.48 o 
   1   8  19    19049.57    17169.03   3642.47 o 
   3   8  19      606.07      386.82   3303.86 o 
   5   8  19     3829.66     3012.78   3919.13 o 
   7   8  19     6626.41    13939.03   5961.59 o 
  -6   9  19    73749.44    77777.77   7942.13 o 
  -4   9  19   296042.91   378915.44  63489.05 o 
  -2   9  19    27544.43    26985.30   9304.57 o 
   0   9  19     8039.61     9346.96   4002.56 o 
   2   9  19    32109.67    34978.68   5074.58 o 
   4   9  19   151047.33   131656.88   8117.15 o 
   6   9  19   440398.59   542453.25  47177.44 o 
  -3  10  19      888.58     5600.08   5586.38 o 
  -1  10  19    23239.73    21712.39   4702.13 o 
   1  10  19    48132.00    48408.19   5905.24 o 
   3  10  19     8738.67     9789.32   4364.08 o 
   0  11  19   111390.45   112312.91   9225.06 o 
   0   0  20    34052.57    38822.21   6571.08 o 
   1   1  20     8006.79     6488.56   2645.90 o 
   0   2  20     8684.78     6663.29   2887.65 o 
   2   2  20    59784.82    61811.25   4552.46 o 
  -1   3  20   322400.91   353003.75  10154.56 o 
   1   3  20   109181.64   112700.18   5449.84 o 
   3   3  20    24686.49    25498.65   3533.75 o 
  -2   4  20    14195.95    14544.44   3239.81 o 
   0   4  20    55054.15    62163.49   4228.38 o 
   2   4  20    60125.68    67857.48   4426.41 o 
   4   4  20     7171.50     6261.17   3405.17 o 
  -3   5  20    13159.63     8409.57   3103.12 o 
  -1   5  20     9110.69     8416.65   3049.70 o 
   1   5  20    12244.55    11983.55   3443.56 o 
   3   5  20     4875.02     4681.51   3133.40 o 
   5   5  20   290333.25   310809.63  26180.77 o 
  -4   6  20     4580.19     7155.89   3676.91 o 
  -2   6  20     2065.02     -846.50   3962.16 o 
   0   6  20   140155.14   138597.70   8548.18 o 
   2   6  20    78848.14    79657.74   4368.14 o 
   4   6  20     3535.47      303.41   3460.71 o 
   6   6  20     2074.24     1741.52   4061.26 o 
  -5   7  20     5556.92     3952.58   3975.82 o 
  -3   7  20      371.45     1533.99   3680.26 o 
  -1   7  20     3222.58       42.40   3423.95 o 
   1   7  20   284940.47   313967.22  17769.27 o 
   3   7  20    15648.01    11035.15   3453.89 o 
   5   7  20    13786.57    14988.67   4128.91 o 
   7   7  20    11589.97     9062.18   5220.95 o 
  -6   8  20      130.16      533.02   4821.32 o 
  -4   8  20    18202.51    18528.20   4703.12 o 
  -2   8  20     7668.19     9141.60   5333.44 o 
   0   8  20    17021.80    17256.38   3717.42 o 
   2   8  20    48274.10    46594.52   4402.63 o 
   4   8  20    86115.15    86491.95   9474.80 o 
   6   8  20     3597.46     6206.81   4985.67 o 
  -5   9  20     3903.34     7841.71   8700.43 o 
  -3   9  20    29673.38    43408.69   7219.45 o 
  -1   9  20     4852.05     6594.65   4091.45 o 
   1   9  20     9074.79     9980.11   4223.89 o 
   3   9  20     1514.69     1202.97   4095.94 o 
   5   9  20    44036.87    41461.61   6084.18 o 
  -2  10  20    31576.84    36054.89   9023.66 o 
   0  10  20      139.25    -3214.99   4240.83 o 
   2  10  20    24782.64    24014.39   4987.60 o 
   0   1  21      750.61      560.99   2565.27 o 
  -1   2  21    57394.36    64769.24   4023.95 o 
   1   2  21    56407.10    52988.36   4626.98 o 
  -2   3  21    31524.55    39207.98   4217.92 o 
   0   3  21    60670.53    64736.06   4396.28 o 
   2   3  21    83512.04    99672.80   5052.59 o 
  -3   4  21   131934.28   127151.94   7354.40 o 
  -1   4  21    10729.27    11956.49   3256.04 o 
   1   4  21    26234.70    25897.96   4072.95 o 
   3   4  21    11773.21     8899.76   3588.65 o 
  -4   5  21   124361.78   123611.63   9255.56 o 
  -2   5  21    25357.59    20522.53   3985.91 o 
   0   5  21   128848.07   128893.98   9241.42 o 
   2   5  21    30462.55    30000.37   3894.55 o 
   4   5  21   107756.62   111904.51   6508.21 o 
  -5   6  21    43306.33    47570.45   5052.35 o 
  -3   6  21      249.34     -700.43   3556.74 o 
  -1   6  21       80.74       60.21   3979.94 o 
   1   6  21    97488.01   110708.14   7362.22 o 
   3   6  21    87114.71    93366.12   7558.64 o 
   5   6  21       98.06      192.09   4629.14 o 
  -6   7  21    48524.95    52122.21   7060.80 o 
  -4   7  21    42872.30    40359.36   8797.80 o 
  -2   7  21    43338.63    49352.55   7149.39 o 
   0   7  21   191360.88   203220.44  18385.36 o 
   2   7  21     4483.68     7171.67   3551.38 o 
   4   7  21    11923.44     9581.87   4041.52 o 
   6   7  21    24836.67    21240.82   6174.95 o 
  -5   8  21     6057.71     7577.61   4904.81 o 
  -3   8  21    88666.07   100966.50  17481.19 o 
  -1   8  21    26897.04    28247.52   5035.66 o 
   1   8  21     2102.80      -73.91   3702.44 o 
   3   8  21    37855.57    29006.93   4567.56 o 
   5   8  21     1470.82     4055.76   4837.83 o 
  -4   9  21     7325.35    10533.76  11970.50 o 
  -2   9  21     4680.15     8089.11   4980.71 o 
   0   9  21    18127.05    19413.18   6269.44 o 
   2   9  21    21579.96    15644.05   4644.89 o 
   4   9  21    13248.02     8617.17   7311.87 o 
  -1  10  21     2495.87     1163.65  10246.57 o 
   1  10  21     5626.53    11868.42   6780.23 o 
   0   0  22     8413.61     4034.08   5918.39 o 
   1   1  22    45641.20    45669.35   3888.57 o 
   0   2  22    12721.18    12072.26   3284.61 o 
   2   2  22       60.29    -2025.47   3079.63 o 
  -1   3  22      172.40      601.63   3045.79 o 
   1   3  22    49474.79    48969.88   4753.51 o 
   3   3  22    96518.24   100957.20   6523.48 o 
  -2   4  22     4609.18     5235.17   3470.84 o 
   0   4  22    24172.86    24082.77   3785.18 o 
   2   4  22     4384.58     8002.96   3441.13 o 
   4   4  22       40.47      360.42   3684.46 o 
  -3   5  22      236.80     -721.82   3691.07 o 
  -1   5  22   104042.12   105755.66   8370.31 o 
   1   5  22     4638.59     5346.51   3460.28 o 
   3   5  22    37674.02    38495.18   4633.34 o 
   5   5  22    10649.20    10518.26   4886.69 o 
  -4   6  22   119662.34   132061.94  13851.59 o 
  -2   6  22      267.60    -1982.34   4375.06 o 
   0   6  22    18422.57    17978.39   4245.90 o 
   2   6  22   102120.34   120771.72   8339.90 o 
   4   6  22     7133.92     6414.64   4061.18 o 
   6   6  22     3834.01     8273.69   5079.32 o 
  -5   7  22    21270.68    22310.43   5707.74 o 
  -3   7  22     9043.92     9795.48   4968.67 o 
  -1   7  22    61367.27    70620.76  10679.09 o 
   1   7  22    10547.94    12443.87   4829.80 o 
   3   7  22      299.28     -150.13   4803.93 o 
   5   7  22   114758.88   147442.08  16991.51 o 
  -4   8  22    51119.89    50360.43   9477.29 o 
  -2   8  22    50867.27    57684.75   9432.10 o 
   0   8  22     1541.74      570.38   4185.23 o 
   2   8  22     1044.40     2554.20   4243.43 o 
   4   8  22    33548.57    22949.19   5303.79 o 
  -1   9  22    29699.82    25427.88  11043.89 o 
   1   9  22   135384.83   146934.36  16025.60 o 
   3   9  22    38555.17    37137.09   8828.88 o 
   0   1  23    13189.65    11647.58   3251.74 o 
  -1   2  23     1042.54     -496.92   3151.51 o 
   1   2  23   286969.09   307478.31   8301.90 o 
  -2   3  23     1127.83     1703.98   3561.07 o 
   0   3  23    15882.68    11898.14   3598.02 o 
   2   3  23     2372.92      385.52   3355.02 o 
  -3   4  23   199330.22   210815.05  13739.99 o 
  -1   4  23      392.39      438.29   3852.54 o 
   1   4  23     2488.42     1969.31   3473.59 o 
   3   4  23     2619.27      739.52   3775.47 o 
  -4   5  23    22155.70    24428.82   5398.67 o 
  -2   5  23    53702.23    57044.21   6596.55 o 
   0   5  23   197625.78   212465.00  17092.39 o 
   2   5  23      159.31     1638.95   3583.43 o 
   4   5  23    24542.58    21303.02   4492.01 o 
  -5   6  23    57534.17    65781.55   6643.78 o 
  -3   6  23     6972.63     7967.74   4884.79 o 
  -1   6  23     1926.14      556.57   4548.27 o 
   1   6  23       23.00     3051.33   3762.42 o 
   3   6  23    28536.56    34169.86   4886.07 o 
   5   6  23    78811.18    94491.63   8128.40 o 
  -4   7  23    71038.84    94397.15  15796.29 o 
  -2   7  23    21349.58    20967.74   5810.31 o 
   0   7  23       89.49     1148.27   4773.41 o 
   2   7  23    31289.97    31457.85   5634.11 o 
   4   7  23      271.44     2881.20   4824.11 o 
  -3   8  23    71320.66    56523.16  19685.06 o 
  -1   8  23    78957.85   107859.70  16287.44 o 
   1   8  23    95874.42   115723.13  12897.58 o 
   3   8  23     3197.24     -684.00   7006.20 o 
   0   0  24   829314.38   864620.69  53576.33 o 
   1   1  24    59082.22    56524.82   5254.08 o 
   0   2  24     6761.57     3729.30   3442.73 o 
   2   2  24     2839.58      219.63   3725.39 o 
  -1   3  24     1952.67     5068.59   4363.89 o 
   1   3  24    46541.11    54626.97   5270.31 o 
   3   3  24   192454.61   185936.94   7948.14 o 
  -2   4  24    29869.41    22832.74   4544.95 o 
   0   4  24     1170.48     2848.23   3978.82 o 
   2   4  24   269768.94   269272.22   8236.43 o 
   4   4  24      459.58    -1234.21   4221.05 o 
  -3   5  24     7879.34    12675.46   5079.30 o 
  -1   5  24    15011.65    13922.78   4945.89 o 
   1   5  24    41756.85    47477.17   4805.46 o 
   3   5  24    18857.24    25176.97   4726.75 o 
   5   5  24    20206.03    20616.89   5647.63 o 
  -4   6  24    20769.72    16672.39   5806.52 o 
  -2   6  24   144160.33   161298.95  12809.19 o 
   0   6  24      378.29     4671.61   4395.13 o 
   2   6  24     5776.48     7362.64   4120.62 o 
   4   6  24       15.62      331.21   4496.14 o 
  -3   7  24    19824.05    17089.96   9888.10 o 
  -1   7  24   238343.02   307223.56  48494.47 o 
   1   7  24    15156.05    18792.54   5224.34 o 
   3   7  24      630.42     3613.31   5562.16 o 
   0   8  24     3909.78    12183.23   8929.50 o 
   0   1  25    54413.70    49312.67   4930.53 o 
  -1   2  25      345.93    -2943.62   4333.38 o 
   1   2  25     1282.41     1094.20   4031.70 o 
  -2   3  25    39000.41    39348.95   5082.43 o 
   0   3  25     8695.97     7646.29   4026.91 o 
   2   3  25    77591.06    80193.66   5957.19 o 
  -3   4  25     2253.63     4564.98   4392.50 o 
  -1   4  25   172948.66   177368.30  13495.98 o 
   1   4  25   345899.19   389126.22  15822.80 o 
   3   4  25    27825.58    22616.31   5337.73 o 
  -4   5  25     5026.04     3537.43   5984.81 o 
  -2   5  25   128411.81   146440.58   7795.55 o 
   0   5  25     2624.66     5206.64   4756.34 o 
   2   5  25    22104.70    24960.06   4853.50 o 
   4   5  25      704.65     5167.86   5025.06 o 
  -3   6  25   217779.38   206943.33  16043.98 o 
  -1   6  25    23037.16    25529.87   6677.20 o 
   1   6  25     1280.85     4477.19   4830.36 o 
   3   6  25    12464.13    10681.11   5345.56 o 
   0   7  25     1923.53    14863.31   9210.61 o 
   0   0  26   856856.31   942467.63  24729.40 o 
   1   1  26      192.17    -3548.39   5238.95 o 
   0   2  26     3366.14     2821.61   3991.93 o 
   2   2  26     6015.41    10544.84   4463.63 o 
  -1   3  26    40029.52    44386.41   6004.06 o 
   1   3  26    55137.14    52130.61   5577.00 o 
   3   3  26    48509.31    43002.45   6018.09 o 
  -2   4  26     5345.87     6008.82   4637.48 o 
   0   4  26     3952.17     3975.20   5001.62 o 
   4   4  26     8595.73     9094.23   7021.54 o 
  -3   5  26    92713.86    95307.16  13050.34 o 
  -1   5  26      401.70    -1041.09   5174.26 o 
   1   5  26     7119.88     6066.11   4481.14 o 
   3   5  26      562.73    -2902.91   5639.16 o 
   0   6  26    45119.04    63392.30  18866.19 o 
   0   1  27    10714.43     4886.91   4712.03 o 
  -1   2  27      728.91     2862.09   5086.39 o 
   1   2  27    15115.48    10994.46   4728.33 o 
  -2   3  27      543.96    -1802.62   4656.14 o 
   0   3  27     1299.86      744.49   5044.85 o 
   2   3  27    84852.59    90659.66   6633.06 o 
  -1   4  27     2584.71     2416.93   7053.35 o 
   1   4  27    21321.41    20070.94   6177.81 o 
   0   0  28    26345.99    41999.10  13414.28 o 
   1   1  28     2698.43    -2550.86   6042.89 o 
   0   2  28    23300.74    14944.82   7758.47 o 
   2   2  28    25018.34    28262.93   7887.13 o 
                                                 
